# Supplementary material for: Genome-wide investigation of NLP gene family members in alfalfa (Medicago sativa L.): evolution and expression profiles during development and stress
Source: BMC Genomics. 2023 Jun 13;24:320. doi: 10.1186/s12864-023-09418-x (PMC10262365; doi:10.1186/s12864-023-09418-x)
Supplement: Supplementary file 1 — Supplementary Material 1 [file 12864_2023_9418_MOESM1_ESM.xlsx]

## Sheet: Sheet1
Additional file 1 Sequence list of 53 MsNLPs.
Gene Name	Gene ID	Sequence Type	Sequences
MsNLP01	MS.gene006277.t1	CDS	ATGTCAGAACCTGAGGAAGAAAATCAAGACTTTCCTCCCAAGACAAAAACATCATTAGAAGAACATGGTTGTTCTATGGATTTTGATCTAGATTTAGAAACACCATGGCCTTTGGATCACATGTCCTTTATCACCAATCCCATGTCACCTTTTTTGTTTTCAAACATCTCTGATCAACCTTCTTCTCCTCTATGGACTTTTACTGATGGAGAAGATGGCAAACTTGCAGCTTCAGCTTTCTCTGATTGCCACAAGATCTTCTCTTGTGATTCAAATTCAATAACTGAGAAGCCGGTGGAGAAAGACGACAACAAAACACTTTTGCCACCCCTTTTGCCACCAATAGAAAATTTGGATGGATATTGTGTAATCAAGGAAAAGATGACACAAGCGCTTCGT…
		Protein	MSEPEEENQDFPPKTKTSLEEHGCSMDFDLDLETPWPLDHMSFITNPMSPFLFSNISDQPSSPLWTFTDGEDGKLAASAFSDCHKIFSCDSNSITEKPVEKDDNKTLLPPLLPPIENLDGYCVIKEKMTQALRYFKEWTELNVLAQVWAPVRNGNRYVLTTSGQPFVLDPHSNGLNQYRTVSLMYMFSVDGENDGTLGLPGRVFQQKLPEWSPNVLYYSNKEYPRRDHAQHYNVRGTLALPVFEPSLQSCIGVIELIMTSLKINYAPEVEKICKALEAVNLRSSEFLDHPFTQICNEGRQNALSEILEILTVVCETHNLPLAQTWVPCRHRSVLAHGGGFKKSCSSFDGSCMGQVCMSTTEAAAYIVDAHLWGFREACVEHHLQHGQGVAGRAFLSQNM…
MsNLP02	MS.gene34150.t1	CDS	ATGGCTTCATGGCTAGAGTTGCCTGGTGATTCAAATTCAATAACTGAGAAGCCGGTGGAGAAAGACGACAACAAAACACTTTTGCCACCCCTTTTGCCACCAATAGAAAATTTGGATGGATATTGTGTAATCAAGGAAAAGATGACACAAGCGCTTCGTTACTTCAAAGAGTGGACTGAATTGAATGTATTGGCTCAGGTTTGGGCACCTGTGAGGAATGGTAATCGGTATGTACTTACAACTTCAGGTCAACCCTTTGTCCTTGATCCACATAGTAATGGACTCAATCAGTATAGAACGGTTTCCCTGATGTACATGTTTTCTGTGGATGGAGAGAACGATGGAACTCTAGGACTTCCTGGTCGAGTTTTTCAGCAGAAACTACCAGAATGGTCTCCC…
		Protein	MASWLELPGDSNSITEKPVEKDDNKTLLPPLLPPIENLDGYCVIKEKMTQALRYFKEWTELNVLAQVWAPVRNGNRYVLTTSGQPFVLDPHSNGLNQYRTVSLMYMFSVDGENDGTLGLPGRVFQQKLPEWSPNVLYYSNKEYPRRDHAQHYNVRGTLALPVFEPSLQSCIGVIELIMTSLKINYAPEVEKICKALEAVNLRSSEFLDHPFTQICNEGRQNALSEILEILTVVCETHNLPLAQTWVPCRHRSVLAHGGGFKKSCSSFDGSCMGQVCMSTTEAAAYIVDAHLWGFREACVEHHLQHGQGVAGRAFLSQNMCFCTNITKFCKTDYPLVHYALMFGLTSCFAICLRSFHTGNDDYVLEFFLPPGITEFHEQKMLLGSILSTMKQHFQSLNIA…
MsNLP03	MS.gene49108.t1	CDS	ATGTCAGAACCTGAAGAAGAAAATCAAGACTTTCCTCCCAAGACAAAAACATCATTAGAAGAACATGGTGATTCAAATTCAATAACTGAGAAGCCGGTGGAGAAAGACGACAACAAAACACTTTTGCCACCCCTTTTGCCACCAATAGAAAATTTGGATGGATATTGTGTAATCAAGGAAAAGATGACACAAGCGCTTCGTTACTTCAAAGAGTGGACTGAACTGAATGTATTGGCTCAGGTTTGGGCACCTGTGAGGAATGGTAATCGGTATGTACTTACAACTTCAGGTCAACCCTTTGTCCTTGATCCGCATAGTAATGGACTCAATCAGTATAGAACGGTTTCCCTGATGTACATGTTTTCTGTGGATGGAGAGAACGATGGAACTCTAGGACTT…
		Protein	MSEPEEENQDFPPKTKTSLEEHGDSNSITEKPVEKDDNKTLLPPLLPPIENLDGYCVIKEKMTQALRYFKEWTELNVLAQVWAPVRNGNRYVLTTSGQPFVLDPHSNGLNQYRTVSLMYMFSVDGENDGTLGLPGRVFQQKLPEWSPNVLYYSNKEYPRRDHAQHYNVRGTLALPVFEPSLQSCIGVIELIMTSLKINYAPEVEKICKALEAVNLRSSEFLDHPFTQICNEGRQNALSEILEILTVVCETHNLPLAQTWVPCRHRSVLAHGGGFKKSCSSFDGSCMGQVCMSTTEAAAYIVDAHLWGFREACVEHHLQHGQGVAGRAFLSQNMCFCTNITKFCKTDYPLVHYALMFGLTSCFAICLRSFHTGNDDYVLEFFLPPGITEFHEQKTLLGSI…
MsNLP04	MS.gene061167.t1	CDS	ATGGCTTCATGGCTAGAGTTGCCTGGTGATTCAAATTCAATAACTGAGAAGCCGGTGGAGAAAGACGACAACAAAACACTTTTGCCACCCCTTTTGCCACCAATAGAAAATTTGGATGGATATTGTGTAATCAAGGAAAAGATGACACAAGCGCTTCGTTACTTCAAAGAGTGGACTGAACTGAATGTATTGGCTCAGGTTTGGGCACCTGTGAGGAATGGTAATCGGTATGTACTTACAACTTCAGGTCAACCCTTTGTCCTTGATCCGCATAGTAATGGACTCAATCAGTATAGAACGGTTTCCCTGATGTACATGTTTTCTGTGGATGGAGAGAACGATGGAACTCTAGGCCTTCCTGGTCGAGTTTTTCAGCAGAAACTACCAGAATGGTCTCCC…
		Protein	MASWLELPGDSNSITEKPVEKDDNKTLLPPLLPPIENLDGYCVIKEKMTQALRYFKEWTELNVLAQVWAPVRNGNRYVLTTSGQPFVLDPHSNGLNQYRTVSLMYMFSVDGENDGTLGLPGRVFQQKLPEWSPNVLYYSNKEYPRRDHAQHYNVRGTLALPVFEPSLQSCIGVIELIMTSLKINYAPEVEKICKALEAVNLRSSEFLDHPFTQICNEGRQNALSEILEILTVVCETHNLPLAQTWVPCRHRSVLAHGGGFKKSCSSFDGSCMGQVCMSTTEAAAYIVDAHLWGFREACVEHHLQHGQGVAGRAFLSQNMCFCTNITKFCKTDYPLVHYALMFGLTSCFAICLRSFHTGNDDYVLEFFLPPGITEFHEQKTLLGSILSTMKQHFQSLNIA…
MsNLP05	MS.gene056973.t1	CDS	ATGGAATACCCTTTTTATTCTAAGGGAGGAGGAATTGGGTATTGGCAGTCTCCTGGAACTCAGTTCGAAGGGCCAACATCATTAGATGGTGGAATCAACAATTTGGTGTCAGAAGATATGCCTAACAGCTTCTCCGAGCTCATGAACTTTGATACTTATGCTGGTTTGTGTTCTGGCCCATCCATGACCGATCAGATTATGACCAATGAGCTTCCATCTCTTGCCTCGGTATTATATCAATCGCCTGATGGATTCAATCCAGTCGAACAGAACAGTGGACAATTCTATATGACAGGAGGAGTCGGTGGAAATTACAATAATTTGGAAAGCTCCCCTATTTTTGGGGAGAAAATTGTGTGTCAGCAAATGGATACCCTACTTGGTTTCTTAGACAACAGC…
		Protein	MEYPFYSKGGGIGYWQSPGTQFEGPTSLDGGINNLVSEDMPNSFSELMNFDTYAGLCSGPSMTDQIMTNELPSLASVLYQSPDGFNPVEQNSGQFYMTGGVGGNYNNLESSPIFGEKIVCQQMDTLLGFLDNSNDANNLSSRQKFDDPSQHVNAFDMGNYVIARPQALISRPPALSLDERMLKALSFFKESAGGGILAQVWVPIKHDGQVLLSTSEQPYLLDQMLAGYREVSRTFRFSTEGKPGCIPGLPGRVFISKVPEWTSNVGYYNPKEYLRAEHARNHEVRGSIAFPIFDLHSGLPCSAVLELVTTKEKLDFDRELEIICRSLQLVNLRTTVSSRLLPECLSTNKRAALTEIVDVLRSVCHAHRLPLALTWIPCFYTDGTRDVTTRIQIKEGNSS…
MsNLP06	MS.gene051987.t1	CDS	ATGGAATACCCTTTTTATTCTAAGGGAGGAGGAATTGGGTATTGGCAGTCTCCTGGAACTCAGTTCGAAGGGCCAACATCATTAGATGGTGGAATCAACAATTTGGTGTCAGAAGATATGCCTAACAGCTTCTCCGAGCTCATGAACTTTGATACTTATGCTGGTTTGTGTTCTGGCCCATCCATGACCGATCAGATTATGACCAATGAGCTTCCATCTCTTGCCTCGGTATTATATCAATCGCCTGATGGATTCAATCCAGTCGAACAGAACAGTGGACAATTCTATATGACAGGAGGAGTCGGTGGAAATTACAATAATTTGGAAAGCTCCCCTATTTTTGGGGAGAAAATTGTGAGTCAGCAAATGGATACCCTACTTGGTTTCTTAGACAACAGC…
		Protein	MEYPFYSKGGGIGYWQSPGTQFEGPTSLDGGINNLVSEDMPNSFSELMNFDTYAGLCSGPSMTDQIMTNELPSLASVLYQSPDGFNPVEQNSGQFYMTGGVGGNYNNLESSPIFGEKIVSQQMDTLLGFLDNSNDANNLSSRQKFDDPSQHVNAFDMGNYVIARPQALISRPPTLSLDERMLKALSFFKESAGGGILAQVWVPIKHDGQVLLSTSEQPYLLDQMLAGYREVSRTFRFSTEGKPGCIPGLPGRVFISKVPEWTSNVGYYNPKEYLRAEHARNHEVRGSIAFPIFDLHSGLPCSAVLELVTTKEKLDFDRELEIICRSLQLVNLRTTVSSRLLPECLSTNKRAALTEIVDVLRSVCHAHRLPLALTWIPCFYTDGTRDVTTRIQIKEGNSS…
MsNLP07	MS.gene032204.t1	CDS	ATGGAATACCCTTTTTATTCTAAGGGAGGAGGAATTGGGTATTGGCAGTCTCCTGGAACTCAGTTCGAAGGGCCAACATCATTAGATGGTGGAATCAACAATTTGGTGTCAGAAGATATGCCTAACAGCTTCTCCGAGCTCATGAACTTTGATACTTATGCTGGTTTGTGTTCTGGCCCATCCATGACCGATCAGATTATGACCAATGAGCTTCCATCTCTTGCCTCGGTATTATATCAATCGCCTGATGGATTCAATCCAGTCGAACAGAACAGTGGACAATTCTATATGACAGGAGGAGTCGGTGGAAATTACAATAATTTGGAAAGCTCCCCTATTTTTGGGGAGAAAATTGTGAGTCAGCAAATGGATACCCTACTTGGTTTCTTAGACAACAGC…
		Protein	MEYPFYSKGGGIGYWQSPGTQFEGPTSLDGGINNLVSEDMPNSFSELMNFDTYAGLCSGPSMTDQIMTNELPSLASVLYQSPDGFNPVEQNSGQFYMTGGVGGNYNNLESSPIFGEKIVSQQMDTLLGFLDNSNDANNLSSRQKFDDPSQHVNAFDMGNYVIARPQALISRPPALSLDERMLKALSFFKESAGGGILAQVWVPIKHDGQVLLSTSEQPYLLDQMLAGYREVSRTFRFSTEGKPGCIPGLPGRVFISKVPEWTSNVGYYNPKEYLRAEHARNHEVRGSIAFPIFDLHSGLPCSAVLELVTTKEKLDFDRELEIICRSLQLVNLRTTVSSRLLPECLSTNKRAALTEIVDVLRSVCHAHRLPLALTWIPCFYTDGTRDVTTRIQIKEGNSS…
MsNLP08	MS.gene85257.t1	CDS	ATGGAATACCCTTTTTATTCTAAGGGAGGAGGAATTGGGTATTGGCAGTCTCCTGGAACTCAGTTCGAAGGGCCAACATCATTAGATGGTGGAATCAACAATTTGGTGTCAGAAGATATGGCTAATAGCTTCTCCGAGCTCATGAACTTTGATACTTATGCTGGTTTGTGTTCTGGCCCATCCATGACCGATCAGATTATGACCAATGAGCTTCCATCTCTTGCCTCGGTATTATATCAATCGCCCGATGGATTCAATCCAGTCGAACAGAACAGTGGACAATTCTATATGACAGGAGGAGTCGGTGGAAATTACAATAATTTGGAAAGCTCCCCTATTTTTGGGGAGAAAATTGTGTGTCAGCAAATGGATACCCTACTTGGTTTCTTAGACAACAGC…
		Protein	MEYPFYSKGGGIGYWQSPGTQFEGPTSLDGGINNLVSEDMANSFSELMNFDTYAGLCSGPSMTDQIMTNELPSLASVLYQSPDGFNPVEQNSGQFYMTGGVGGNYNNLESSPIFGEKIVCQQMDTLLGFLDNSNDANDLSSRQKFDDPSQHVNAFDMGNYVIARPQALISRPPALSLDERMLKALSFFKESAGGGILAQVWVPIKHDGQVLLSTSEQPYLLDQMLAGYREVSRTFRFSTEGKPGCIPGLPGRVFISKVPEWTSNVGYYKPKEYLRAEHARNHEVRGSIAFPIFDLHSGLPCSAVLELVTTKEKLDFDRELEIICRSLQLVNLRTTVSSRLLPECLSTNKRAALTEIVDVLRSVCHAHRLPLALTWIPCFYTDGTRDVTTRIQIKEGNSS…
MsNLP09	MS.gene018926.t1	CDS	ATGGAGAATGTTGATCCACTCACGGTTTTGAAATATGATCATCATGCAATACAAGATTATGATGATCCATTGCAACCTCCATTCCAATTTTCTACGTATGATAATCATAATTATAATTATAATTATAATTATAATAATAATCTTTACAAATTCAATGATTGGTCACATTATGGATTTCCCATGCAAGATACCAATTTTGATCCTTTCATGGAAAATTATTATCCTGAATTTCGAAATGAAACTCTTCCACCTGAATTACTTGTACCTGCACCATTAAGCATAGAAGACTATGGTTATGGT GATGCTAAAAATGTGGTTCCAATGTGGAATGAAGTTGTTGCTGGATATTATTCGGATAAACATGTCTTTTCGATTAGCAACATTACTGGAGAAAATGT…
		Protein	MENVDPLTVLKYDHHAIQDYDDPLQPPFQFSTYDNHNYNYNYNYNNNLYKFNDWSHYGFPMQDTNFDPFMENYYPEFRNETLPPELLVPAPLSIEDYGYGDAKNVVPMWNEVVAGYYSDKHVFSISNITGENVAKEIVKGKRCREENTNSARMLTKETISEYFYVPISQAARDLNVGLTHLKKRCRDLGIQRWPHRKLMSLQTLIKNVQEQGNECDEKIRNAVEVLQKEMKKVEEKPDLQLDENTKRLRQACFKANYKKRRLMVMRLMEQQESSLIESASVDDHKKSNFFLTSC
MsNLP10	MS.gene05746.t1	CDS	ATGGCAAACAGAAAAAACAATCCAAGTATCGAAGGTGCAACGTTTAAATTTAATGATGATGATGCCATTGACCCAAATTTTTTCAATATGAGTAACCCTACACTAAATGATATATACATGAATAACAATAACAATGGACCCACAAATTTGTCCCAACAAAATCATCATTCCAATTTGAGCAACCGCAATCCAACCAATTTGTCCATTAATAGCAATAATGGACCCCACCAAAATTACCATGGACTTGGAATACTTCAACGAGGGCAACAAAGTAGTAATTTCAATAGTCACTTTTCCAATCCACTATCCCAACAAAATTACCATGGACTTGGAATACTTCTACAAGGACATGGTAGTAGTAATGAACAATTTCATACTACACTATCCCAACAAAATCAC…
		Protein	MANRKNNPSIEGATFKFNDDDAIDPNFFNMSNPTLNDIYMNNNNNGPTNLSQQNHHSNLSNRNPTNLSINSNNGPHQNYHGLGILQRGQQSSNFNSHFSNPLSQQNYHGLGILLQGHGSSNEQFHTTLSQQNHQSVVEHGHGSNIGNVSFNSNAMPQLNDHGVQHGRSRNYDPFDYNLVSPENDHGIQHGRGGNYDPFNYNLISPENDHGIQQGQDGNNDVFSHAMSQQNDPGIQHGHGSTNETFSLPMVQNQLGQQNNNVSFGISNFEVGSSSRMNENQHQTEALALDQWPLEQQQNSCSGSQVLRRIIYSNGFQYENLEIHGSLGLITHAVRHVTPVNGGPTIDRTIDFSEKGLDEIKNFLDQYCMEHNSAGYFLIQDSMCAYYETLCTGYDWIDDI…
MsNLP11	MS.gene057117.t1	CDS	ATGGACTTCTTCACCCAACCTGAAATCACTCAAGGCTCCAACTGGTATCACAATGTTCAACCTCAACAAAACGACACAGACAAAATCATGGATGTTGCGCCGTTTGATGATTTCTTTGAGTTTGATTGGGCAACTCAATTTTCATACCAAAGTAATCATTTTTACATGAATGACTTCAATGATCTTGAAGATTTCAACTTTGATTTCAACCTCCCACACCTTGATCAGAATAATTTTGAGGTTGATCAAAAACCCCTCAATGTTGTCTTGCCTGAGTTGGGGCATTACAACCACAAAGGTGAGACTATTGCTGATGCTGAGAGTGGTTATGTTGAAGCTTCTGTGAAAACTGAAAGTGGTTTTGTGAAGAAAGAGAAGGAATGGGAGAATCAAGAATTG…
		Protein	MDFFTQPEITQGSNWYHNVQPQQNDTDKIMDVAPFDDFFEFDWATQFSYQSNHFYMNDFNDLEDFNFDFNLPHLDQNNFEVDQKPLNVVLPELGHYNHKGETIADAESGYVEASVKTESGFVKKEKEWENQELSLVPLALPSTSSSTSTSIIRKRSSSLQYDDIKKHFDVPLTMAAKKMNVGVTLLKKRCRELNITRWPHRKLRSLMVLIDNLKEKGLTKEVAMLEKQKKMLEKLPGMDLNDEIKKLRQACFKANYKNRKLIALCP
MsNLP12	MS.gene057118.t1	CDS	ATGGATATTTCGCCATTTGATGATTTCATTGAGTTTGATTGGGCAACTCAGTTTTCATACCAAAGTAATCATTTTTACACCAATGGGTGGTTCAATGATCTTGAAAACTTCAACTTTGATTTCAACCAATACCTTGATCAAAGTAGTTTTGAGATCGATCAAAAGCCCTTAAATGTTGCTTTACCTGAAATGGGGCATTACACCGACAAAGGGAAGAGTATTGCTGAGAGTGGTTTTGTTGAGGCTTCCAAGAAAACAGGAAATCAGTTTGTGAGTTTTGTGAACAAACAAGAGAAATGGGAGAATCAAGAGCCACTGTCATTGACATTGAGTGCTGCTGAGAGTGGATTTGTTGAAGCTTCGGCAAAAACTGAAAGTGGGTTTGTGGATTTTGTGAAG…
		Protein	MDISPFDDFIEFDWATQFSYQSNHFYTNGWFNDLENFNFDFNQYLDQSSFEIDQKPLNVALPEMGHYTDKGKSIAESGFVEASKKTGNQFVSFVNKQEKWENQEPLSLTLSAAESGFVEASAKTESGFVDFVKKEVEGENQKLPLPLPSSSTRTSIIRKRSISLQFDDIRKHFDVPLKMAAKKMNVGVTLLKNRCRELNITRWPHRKLRSLIVLIDNLKEMGLANEVAMMEKKKRMLEKLPEMELNEEIKKLRQACFKAKYKKRRLIALNP
MsNLP13	MS.gene057118.t1	CDS	ATGGAAGATGAAGATCTCATGTTTGACTGCTTCGAAAATTCCATTGACCCAATTTTCTTCAATACGAATAACCCAACACTAGTAGATTTATCCTCCATTGATAAAAATAACAACAATGTGGGTCCCACTGCACCGTCCCAACAAACTCAGCATAACAATAATGGACCCCACCAAAATCATCATGGAGTTGGAATAGTTAGTAATTTTAATGATCTTTTTTCCACTCCACCATCCCAAGAAAATTACTACGGACTTGGAATACTTGGTGGTAGTAATAATAATGGAAATGATCCATTTAATTCCATTGTATTGCCACAACAGAACCAGAGTGGTAATAATGATCCATTTGCTTACAATTTAGAATCACCAGAAAATGATCATCATATTCAACAAGTGCAT…
		Protein	MEDEDLMFDCFENSIDPIFFNTNNPTLVDLSSIDKNNNNVGPTAPSQQTQHNNNGPHQNHHGVGIVSNFNDLFSTPPSQENYYGLGILGGSNNNGNDPFNSIVLPQQNQSGNNDPFAYNLESPENDHHIQQVHGGSNDPFMFNLVPPENHHEYIQHGLSGNTDSFADVMLQQNHHDVQQHGHGHGSTNETFSVPMVQDQYDQNNNNFSFGINILEVDGSSSRMYENQQQSIPAIQIPVLLNQTELRALNQWPPTVTPYFCSCCQVLREIIHTDGMQFEKLEIHGRLALITHAIHHQIPVNGAPSVYQMIDFCGKSLGEIKNFLAQYCVERHLAGYILMQDPMSEFYETLCTGLDWIDDINMENLIQNNSDELVEQEQMGDNGTPRNLSEQRKKSAKLKL…
MsNLP14	MS.gene070016.t1	CDS	ATGGGAGATGGTGCTGCAGTGACATCATCTGCAACCAATACCATGATGGAAGCTCCACCACAAGATGAAAATTCAATGGATTTTGATTACATGAGTGAACTTTTGTTAGATGGTTGTTGGTTGGAAGCTTCTGCTGATGGATCTGAGTTCTTGCTGCAAAGTTCTCCTTTTTCCAATCCAATCTTTGACCCTTCATTCTCTTGGCCTGCCTTGGAGAACAACGAGCAACCCGGCAATGATGTTCGGCACGAGTCTCAAGATGCCCCTCCTTGTACTGAACAGGAAAGCCGGATTATAGTTAATAATGCTGGTAGTAGCGACCTGCAGCAGTGTAAGTTTAAGACTCATTTGGGTGAAGGGGTTAGTAGGTTGTGGATTCCACCGACGCCTAATCCAGGA…
		Protein	MGDGAAVTSSATNTMMEAPPQDENSMDFDYMSELLLDGCWLEASADGSEFLLQSSPFSNPIFDPSFSWPALENNEQPGNDVRHESQDAPPCTEQESRIIVNNAGSSDLQQCKFKTHLGEGVSRLWIPPTPNPGPGGSSITEKLIRALKWIKDFNRNKDMLIQIWVPVNRGDDRPILRANDLPFSLESRSLNLAKYREISVRYQFSAEVEDSKELVAGLPGRVYRDKIPEWTPDVRFFRSDEYPRVDHAQECDVHGTLAVPVFEQGSRTCLGVIEVVMTTQQSNYGRELETVCKALEVVDLSSSGHSSLQNVKACDKSYETALPEIQEVLRSACEMHKLPLAQTWVSCIQQGKDGCRHSDDNYTHCISPVEYACYVGDSSVRFFHEACMEHHLLIGQGVA…
MsNLP15	MS.gene93356.t1	CDS	ATGGAGAATGTTGATCCACTCACGGTTTTGAAATATGATCATCATGCAATACAAGATTATGATGATCCATTGCAACCTCCATTCCAATTTTCTACGTATGATAATCATAATTATAATTATAATTATAATTATAATAATAATCTTTACAAATTCAATGATTGGTCACATTATGGATTTCCCATGCAAGATACCAATTTTGATCCTTTCATGGAAAATTATTATCCTGAATTTCGAAATGAAACTCTTCCACCTGAATTACTTGTACCTGCACCATTAAGCATAGAAGACTATGGTTATGGGGATGCTAAAAATGTGGTTCCAATGTGGAATGAAGTTGATGCTGGATATTATTCGGATAAACATGTCTTTTCGATTAGCAACATTACTGGAGAAAATGTT…
		Protein	MENVDPLTVLKYDHHAIQDYDDPLQPPFQFSTYDNHNYNYNYNYNNNLYKFNDWSHYGFPMQDTNFDPFMENYYPEFRNETLPPELLVPAPLSIEDYGYGDAKNVVPMWNEVDAGYYSDKHVFSISNITGENVAKEIVKGKRCREENTNSARMLTKETISEYFYVPISQAARDLNVGLTHLKKRCRDLGIQRWPHRKLMSLQTLIKNVQEQGNECDEKIRNAVEVLQKEMKKVEEKPDLQLDENTKRLRQACFKANYKKRRLMVMRLMEQQESSLSESASVDDHKKSNFFLTSC
MsNLP16	MS.gene03941.t1	CDS	ATGGCAAACAGAAAAAACAATCCAAGTATCGAAGGTGCAACGTTTAAACTTAATGATGATGATGCCATTGACCCAAATTTTTTCAATATGAGTAACCCTACACTAAATGATATATACATGAATAACAATAACAATGGACCCACAAATTTGTCCCAACAAAATCATCATTCCAATTTGAGCAACCGCAATCCAACCAATTTGTCCATTAATAGCAATAATGGACCCCACCAAAATTACCATGGACTTGGAATACTTCAACGAGGGCAACAAAGTAGTAATTTCAATGGTCACTTTTCCAATCCACTATCCCAACAAAATTACCATGGACTTGGAATACTTCTACAAGGACATGGTAGTAATGAACAATTTCACACTACACTGTCCCAACAAAATCACCAG…
		Protein	MANRKNNPSIEGATFKLNDDDAIDPNFFNMSNPTLNDIYMNNNNNGPTNLSQQNHHSNLSNRNPTNLSINSNNGPHQNYHGLGILQRGQQSSNFNGHFSNPLSQQNYHGLGILLQGHGSNEQFHTTLSQQNHQSVVQHGHGSNIGNVSFNSNAMPQLNDHGVQHGRSSNYDPFDYNLVSQENVHGIQHGRGGNYDPFNYNLISPENDHGIQQGQDGNNDVFSHAMSQQNDPGIQHGHGSTNETFSLPMVQNQLGQQNNNVSFGISNFEVGSSSRMNENQHQTEALALDQWPLEQQQNSCSGSQVLRRIIYSNGFQYENLEIHGSLGLITHAVRHVTPVNGGPTIDRTIDFSEKGLDEIKNFLDQYCMEHNSAGYFLIQDSMCAYYETLCTGYDWIDDIN…
MsNLP17	MS.gene06908.t1	CDS	ATGGATGTTGCGCCGTTTGATGATTTCTTTGAGTTTGATTGGGCAACTCAATTTTCATACCAAAGTAATCATTTTTACATGAATGACTTCAATGATCTTGAAGATTTCAACTTTGATTTCAACCTCCCACACCTTGATCAGAATAATTTTGAGGTTGATCAAAAACCCCTCAATGTTGTCTTGCCTGAGTTGGGGCATTACAACCACAAAGGTGAGACTATTGCTGATGCTGAGAGTGGTTATGTTGAAGCTTCTGTGAAAACTGAAAGTGGTTTTGTGAAGAAAGAGAAGGAATGGGAGAATCAAGAATTGTCATTAGTTCCATTGGCATTGCCAAGTACAAGTAGCAGTACGAGTACTAGCATCATTAGGAAGAGGTCATCTTCATTGCAATGCAGG…
		Protein	MDVAPFDDFFEFDWATQFSYQSNHFYMNDFNDLEDFNFDFNLPHLDQNNFEVDQKPLNVVLPELGHYNHKGETIADAESGYVEASVKTESGFVKKEKEWENQELSLVPLALPSTSSSTSTSIIRKRSSSLQCRELNITRWPHRKLRSLMVLIDNLKEKGLTKEVAMLEKQKKMLEKLPGMDLNDEIKKLRQACFKANYKNRKLIALCP
MsNLP18	MS.gene06906.t1	CDS	ATGGATGTTGCGCCGTTTGATGATTTCTTTGAGTTTGATTGGGCAACTCAATTTTCATACCAAAGTAATCATTTTTACATGAATGACTTCAATGATCTTGAAGATTTCAACTTTGATTTCAACCTCCCACACCTTGATCAGAATAATTTTGAGGTTGATCAAAAACCCCTCAATGTTGTCTTGCCTGAGTTGGGGCATTACAACCACAAAGGTGAGACTATTGCTGATGCTGAGAGTGGTTATGTTGAAGCTTCTGTGAAAACTGAAAGTGGTTTTGTGAAGAAAGAGAAGGAATGGGAGAATCAAGAATTGTCATTAGTTCCATTGGCATTGCCAAGTACAAGTAGCAGTACGAGTACTAGCATCATTAGGAAGAGGTCATCTTCATTGCAGTATGAT…
		Protein	MDVAPFDDFFEFDWATQFSYQSNHFYMNDFNDLEDFNFDFNLPHLDQNNFEVDQKPLNVVLPELGHYNHKGETIADAESGYVEASVKTESGFVKKEKEWENQELSLVPLALPSTSSSTSTSIIRKRSSSLQYDDIKKHFDVPLTMAAKKMNVGVTLLKKRCRELNITRWPHRKLRSLMVLIDNLKEKGLTKEVAMLEKQKKMLEKLPGMDLNDEIKKLRQACFKANYKNRKLIALCP
MsNLP19	MS.gene06905.t1	CDS	ATGGAGTTCTTCACCCAACCTGAAATCGCTCAAGGCTACAACTGGTTTTGCAATGTTCAATCTCAACCAAACAACACAGACAAAATCATGGATATTTCACCATTTGATGATTTCATTGAGTTTGATTGGGCAACTCAGTTTTCATACCAAAGTAATCATTTTTACACCAATGGGTGGTTCAATGATCTTGAAAACTTCAACTTTGATTTCAACCAATACCTTGATCAAAGTAGTTTTGAGATCGATCAAAAGCCCTTAAATGTTGCTTTACCTGAAATGGGGCATTACACCGACAAAGGGAAGAGTATTGCTGAGAGTGGTTTTGTTGAGGCTTCCAAGAAAACAGGAAATCAGTTTGTGAGTTTTGTGAACAAACAAGAGAAATGGGAGAATCAAGAG…
		Protein	MEFFTQPEIAQGYNWFCNVQSQPNNTDKIMDISPFDDFIEFDWATQFSYQSNHFYTNGWFNDLENFNFDFNQYLDQSSFEIDQKPLNVALPEMGHYTDKGKSIAESGFVEASKKTGNQFVSFVNKQEKWENQEPLSLTLSAAESGFVEASAKTESGFVDFVKKEVEGENQKLPLPLPSSSTSTSIIRKRSISLQFDDIRKHFDVPLKMAAKKMNVGVTLLKNRCRELNITRWPHRKLRSLTVLIDNLKEMGLANEVAMMEKKKRMLEKLPEMELNEEIKKLRQACFKAKYKKRRLIALNP
MsNLP20	MS.gene014987.t1	CDS	ATGGAAGATGAAGATCTCATGTTTGACTGCTTCGAAAATTCCATTGACCCAATTTTCTTCAATACAAATAACCCAACACTAGCAGATTTATCCTCCATTGATAAAAATAACAACAATGTGGGTCCCACTGCACCGTCCCAACAAACTCAGCATAACAATAATGGACCCCACCAAAATCATCATGGAGTTGGAATAGTTAGTAATTTTAATGATCTTTTTTCCACTCCACCATCCCAAGAAAATTACTACGGACTTGGAATACTTGGTGGTAGTAATAATAATGGAAATGATCCATTTAATTCCATTGTATTGCCACAACAGAACCAGAGTGGTAATAATGATCCATTTGCTTACAATTTAGAATCACCAGAAAATGATCATCATATTCAACAAGTGCAT…
		Protein	MEDEDLMFDCFENSIDPIFFNTNNPTLADLSSIDKNNNNVGPTAPSQQTQHNNNGPHQNHHGVGIVSNFNDLFSTPPSQENYYGLGILGGSNNNGNDPFNSIVLPQQNQSGNNDPFAYNLESPENDHHIQQVHGGSNDPFMFNLVPPENHHEYIQHGQSGNTDSFADVMLQQNHHDVQQHGHGHGSTNETFSAPMVQDQYDQNNNNFSFGINSLEVDGSSSRMYENQQQSIPAIQIPVLLNQTELRALNQWPPTVTPYFCSCCQVLREIIHTDGMQFEKLEIHGRLALITHAIHHQIPVNGAPSVYQMIDFCGKSLGEIKNFLAQYCVERHLAGYILMQDPMSEFYETLCTGLDWIDDINMENLIQNNSDELVEQEQMGDNGTPRNLSEQRKKSAKLKL…
MsNLP21	MS.gene014342.t1	CDS	ATGGGAGATGGTGCTGCAGTGACATCATCTGCAACCAATACCATGATGGAAGCTCCACCACAAGATGAAAATTCAATGGATTTTGATTACATGAGTGAACTTTTGTTAGATGGTTGTTGGTTGGAAGCTTCTGCTGATGGATCTGAGTTCTTGCTGCAAAGTTCTCCTTTTTCCAATCCAATCTTTGACCCTTCATTCTCTTGGCCTGCCTTGGAGAACAACGAGCAACCCGGCAATGATGTTCGGCACGAGTCTCAAGATGCTCCTCCATGTACTGAACAGGAAAGCCGGATTATAATTAATAATGCTGGTAGTAGCGACCTGCAGCAGTTTGAGTTTAAGACTCATTTGGGTGAAGGGGTTAGTAGGTTGTGGATTCCACCAACGCCTAATCCAGGA…
		Protein	MGDGAAVTSSATNTMMEAPPQDENSMDFDYMSELLLDGCWLEASADGSEFLLQSSPFSNPIFDPSFSWPALENNEQPGNDVRHESQDAPPCTEQESRIIINNAGSSDLQQFEFKTHLGEGVSRLWIPPTPNPGPGGSSITEKLIRALKWIKDFNRNKDMLIQIWVPVNRGDDRPILRANDLPFSLESRSLNLAKYREISVRYQFSAEVEDSKELVAGLPGRVYRDKIPEWTPDVRFFRSDEYPRVDHAQECDVHGTLAVPVFEQGSRTCLGVIEVVMTTQQSNYGRELETVCKALEVVDLSSSGHSSLQNVKACDKSYETALPEIQEVLRSACEMHKLPLAQTWVSCIQQGKDGCRHSDDNYTHCISPVEYACYVGDSSVRFFHEACMEHHLLIGQGVA…
MsNLP22	MS.gene048526.t1	CDS	ATGGCAAACAGAAAAAACAATCCAAGTATCGAAGGTGCAACGTTTAAATTTAATGATGATGATGCCATTGACCCAAATTTTTTCAATATGAGTAACCCTACACTAAATGATATATACATGAATAACAATAACAATGGACCCACAAATTTGTCCCAACAAAATCATCATTCCAATTTGAGCAACCGCAATCCAACCAATTTGTCCATTAATAGCAATAATGGACCCCACCAAAATTACCATGGACTTGGAATACTTCAACGAGGGCAACAAAGTAGTAATTTCAATAGTCACTTTTCCAATCCACTATCCCAACAAAATTACCATGGACTTGGAATACTTCTACAAGGACATGGTAGTAGTAATGAACAATTTCATACTACACTATCCCAACAAAATCAC…
		Protein	MANRKNNPSIEGATFKFNDDDAIDPNFFNMSNPTLNDIYMNNNNNGPTNLSQQNHHSNLSNRNPTNLSINSNNGPHQNYHGLGILQRGQQSSNFNSHFSNPLSQQNYHGLGILLQGHGSSNEQFHTTLSQQNHQSVVEHGHGSNIGNVSFNSNAMPQLNDHGVQHGRSRNYDPFDYNLVSPENDHGIQHGRGGNYDPFNYNLISPENDHGIQQGQDGNNDVFSHAMSQQNDPGIQHGHGSTNETFSLPMVQNQLGQQNNNVSFGISNFEVGSSSRMNENQHQTEALALDQWPLEQRQNSCSGSQVLRRIIYSNGFQYENLEIHGSLGLITHAVRHVTPVNGGPTIDRTIDFSEKGLDEIKNFLDQYCMEHNSAGYFLIQDSMCAYYETLCTGYDWIDDI…
MsNLP23	MS.gene06695.t1	CDS	ATGGACTTCTTCACCCAACCTGAAATCACTCAAGGCTCCAACTGGTATCACAATGTTCAACCTCAACAAAACGACACAGACAAAATCATGGATGTTGCGCCATTTGATGATTTCTTTGAGTTTGATTGGGCAACTCAATTTTCATACCAAAGTAATCATTTTTACATGAATGACTTCAATGATCTTGAAGATTTCAACTTTGATTTCAACCTCCCACACCTTGATCAGAATAATTTTGAGGTTGATCAAAAACCCCTCAATGTTGTCTTGCCTGAGTTGGGGCATTACAACCACAAAGGTGAGACTATTGCTGATGCTGAGAGTAGTTATGTTGAAGCTTCTGTGAAAACTGAAAGTGGTTTTGTGAAGAAAGAGAAGGAATGGGAGAATCTAGAATTG…
		Protein	MDFFTQPEITQGSNWYHNVQPQQNDTDKIMDVAPFDDFFEFDWATQFSYQSNHFYMNDFNDLEDFNFDFNLPHLDQNNFEVDQKPLNVVLPELGHYNHKGETIADAESSYVEASVKTESGFVKKEKEWENLELSLVPLALPSTSSSTSTSIIKKRSSSLQYDDIKKHFDVPLTMAAKKMNVGVTLLKKRCRELNITRWPHRKLRSLMVLIDNLKEKGLTKEVAMLEKQKKMLEKLPGMDLNDEIKKLRQACFKANYKNRKLIALCP
MsNLP24	MS.gene06694.t1	CDS	ATGGAGTTCTTCACCCAACCTGAAATCGCTCAAGGCTACAACTGGTTTTGCAATGTTCAATCTCAACCAAACAACACAGACAAAATCATGGATATTTCACCATTTGATGATTTCATTGAGTTTGATTGGGCAACTCAGTTTTCATACCAAAGTAATCATTTTTACATCAATGGGTGGTTCAATGATCTTGAAAACTTCAACTTTGATTTCAACCAATACCTTGATCAAAGTAGTTTTGAGATCGATCAAAAGCCCTTAAATGTTGCTTTATCTGAAATGGGGCATTACACCGACAAAGGGAAGAGTATTGCTGAGAGTGGTTTTGTTGAGGCTTCCAAGAAAACAGGAAATCAGTTTGTGAGTTTTGTGAACAAACAAGAGAAATGGGAGAATCAAGAG…
		Protein	MEFFTQPEIAQGYNWFCNVQSQPNNTDKIMDISPFDDFIEFDWATQFSYQSNHFYINGWFNDLENFNFDFNQYLDQSSFEIDQKPLNVALSEMGHYTDKGKSIAESGFVEASKKTGNQFVSFVNKQEKWENQEPLSLTLSAAESGFVEASAKTESGFVDFVKKEVEGENQKLPLPLPSSSTSTSIIRKRSISLQFDDIRKHFDVPLKMAAKKMNVGVTLLKNRCRELNITRWPHRKLRSLTVLIDNLKEMGLANEVAMMEKKKRMLEKLPEMELNEEIKKLRQACFKAKYKKRRLIALNP
MsNLP25	MS.gene42693.t1	CDS	ATGGAAGATGAAGATCTCATGTTTGACTGCTTCGAAAATTCCATTGACCCAATTTTCTTCAATACGAATAACCCAACACTAGTAGATTTATCCTCCATTGATAAAAATAACAACAATGTGGGTCCCACTGCACCGTCCCAACAAACTCAGCATAACAATAATGGACCCCACCAAAATCATCATGGAGTTGGAATAGTTAGTAATTTTAATGATCTTTTTTCCACTCCACCATCCCAAGAAAATTACTACGGACTTGGAATACTTGGTGGTAGTAATAATAATGGAAATGATCCATTTAATTCCATTGTATTGCCACAACAGAACCAGAGTGGTAATAATGATCCATTTGCTTACAATTTAGAATCACCAGAAAATGATCATCATATTCAACACGTGCAT…
		Protein	MEDEDLMFDCFENSIDPIFFNTNNPTLVDLSSIDKNNNNVGPTAPSQQTQHNNNGPHQNHHGVGIVSNFNDLFSTPPSQENYYGLGILGGSNNNGNDPFNSIVLPQQNQSGNNDPFAYNLESPENDHHIQHVHGGSNDPFMFNLVPPENHHEYIQHGLSGNTDSFADVMLQQNHHDVQQHGHGHGSTNETFSVPMIQDQYDQNNNNFSFGINSLEVDGSSSRMYENQQQSIPAIQIPVLLNQTELRALNQWPPTVTPYFCSCCQVLREIIHTDGMQFEKLEIHGRLALITHAIHHQIPVNGAPSVYQMIDFCGKSLGEIKNFLAQYCVERHLAGYILMQDPMSEFYETLCTGLDWIDDINMENLIQNNSDEVVEQEQMGDNGTLRNLSEQRKKSAKLKL…
MsNLP26	MS.gene69323.t1	CDS	ATGGGAGATGGTGCTGCAGTGACATCATCTGCAACCAATACCATGATGGAAGCTCCACCACAAGATGAAAATTCAATGGATTTTGATTACATGAGTGAACTTTTGTTAGATGGTTGTTGGTTGGAAGCTTCTGCTGATGGATCTGAGTTCTTGCTGCAAAGTTCTCCTTTTTCCAATCCAATCTTTGACCCTTCATTCTCTTGGCCTGCCTTGGAGAACAACGAGCAACCCGGCAATGATGTTCGGCACGAGTCTCAAGATGCTCCTCCATGTACTGAACAGGAAAGCCGGATTATAGTTAATAATGCTGGTAGTAGCGACCTGCAGCAGTTTGAGTTTAAGACTCATTTGGGTGAAGGGGTTAGTAGGTTGTGGATTCCACCAACGCCTAATCCAGGA…
		Protein	MGDGAAVTSSATNTMMEAPPQDENSMDFDYMSELLLDGCWLEASADGSEFLLQSSPFSNPIFDPSFSWPALENNEQPGNDVRHESQDAPPCTEQESRIIVNNAGSSDLQQFEFKTHLGEGVSRLWIPPTPNPGPGGSSITEKLIRALKWIKDFNRNKDMLIQIWVPVNRGDDRPILRANDLPFSLESRSLNLAKYREISVRYQFSAEVEDSKELVAGLPGRVYRDKIPEWTPDVRFFRSDEYPRVDHAQECDVHGTLAVPVFEQGSRTCLGVIEVVMTTQQSNYGRELETVCKALEVVDLSSSGHSSLQNVKACDKSYETALPEIQEVLRSACEMHKLPLAQTWVSCIQQGKDGCRHSDDNYTHCISPVEYACYVGDSSVRFFHEACMEHHLLIGQGVA…
MsNLP27	MS.gene064839.t1	CDS	ATGGGAGATGGTGCTGCAGTGACATCATCTGCAACCAATACCATGATGGAAGCTCCACCACAAGATGAAAATTCAATGGATTTTGATTACATGAGTGAACTTTTGTTAGATGGTTGTTGGTTGGAAGCTTCTGCTGATGGATCTGAGTTCTTGCTGCAAAGTTCTCCTTTTTCCAATCCAATCTTTGACCCTTCATTCTCTTGGCCTGCCTTGGAGAACAACGAGCAACCCGGCAATGATGTTCGGCACGAGTCTCAAGATGCCCCTCCTTGTACTGAACAGGAAAGCCGGATTATAGTTAATAATGCTGGTAGTAGCGACCTGCAGCAGTGTAAGTTTAAGACTCATTTGGGTGAAGGGGTTAGTAGGTTGTGGATTCCACCGACGCCTAATCCAGGA…
		Protein	MGDGAAVTSSATNTMMEAPPQDENSMDFDYMSELLLDGCWLEASADGSEFLLQSSPFSNPIFDPSFSWPALENNEQPGNDVRHESQDAPPCTEQESRIIVNNAGSSDLQQCKFKTHLGEGVSRLWIPPTPNPGPGGSSITEKLIRALKWIKDFNRNKDMLIQIWVPVNRGDDRPILRANDLPFSLESRSLNLAKYREISVRYQFSAEVEDSKELVAGLPGRVYRDKIPEWTPDVRFFRSDEYPRVDHAQECDVHGTLAVPVFEQGSRTCLGVIEVVMTTQQSNYGRELETVCKALEVVDLSSSGHSSLQNVKACDKSYETALPEIQEVLRSACEMHKLPLAQTWVSCIQQGKDGCRHSDDNYTHCISPVEYACYVGDSSVRFFHEACMEHHLLIGQGVA…
MsNLP28	MS.gene03560.t1	CDS	ATGGAGAATGTTGATCCACTCACGGTTTTGAAATATGATCATCATGCAATACAAGATTATGATGATCCATTGCAACCTCCATTCCAATTTTCTACGTATGATAATCATAATTATAATTATAATAATAATCTTTACAAATTCAATGATTGGTCACATTATGGATTTCCCATGCAAGATACCAATTTTGATCCTTTCATGGAAAATTATTATCCTGAATTTCGAAATGAAACTCTTCCACCTGAATTACTTGTACCTGCACCATTAAGCATAGAAGACTATGGTTATGGTGATGCTAAAAAT GTGGTTCCAATGTGGAATGAACTTGATGCTGGATTTTATTCGGATAAACATATCTTTTCTATTAACAACATTACTGGAGAAAATGTTGCAAAGGAAAT…
		Protein	MENVDPLTVLKYDHHAIQDYDDPLQPPFQFSTYDNHNYNYNNNLYKFNDWSHYGFPMQDTNFDPFMENYYPEFRNETLPPELLVPAPLSIEDYGYGDAKNVVPMWNELDAGFYSDKHIFSINNITGENVAKEIVKGKRCREENTNSARMLTKETISEYFYVPISQAARDLNVGLTHLKKRCRDLGIQRWPHRKLMSLQTLIKNVQEQGNECDEKIRNAVEVLQKEMKKVEEKPDLQLDENTKRLRQACFKANYKKRRLVVMRLMEQQESSLIESASVDDHKKSNFFLTSC
MsNLP29	MS.gene008665.t1	CDS	ATGGCAAACAGAAAAAACAATCCAAGTATTGAAGGTGCATCGTTTAAACTTAATGATGATGATGCCATTGACCCAAATTTTTTCAACATGAGTAACCCTACACTAAATGATATATACATGAATAACAATAACAATGGACCCACAAATTTGTCCCAACAAAATCATCATTCCAATTTGAGCAACCGCAATTCAACCAATTTGTCCATTAATAGCAATAATGGACCCCACCAAAATTACCATGGACTTGGAATACTTCAACGAGGGCAACAAAGTAGTAATTTCAATGGTCACTTTTCCAATCCACTGTCCCAACAAAATTACCATGGACTTGGAATACTTCTACAAGGACATGGTAGTAATGAACAATTTCATACTACACTATCCCAACAAAATCACCAG…
		Protein	MANRKNNPSIEGASFKLNDDDAIDPNFFNMSNPTLNDIYMNNNNNGPTNLSQQNHHSNLSNRNSTNLSINSNNGPHQNYHGLGILQRGQQSSNFNGHFSNPLSQQNYHGLGILLQGHGSNEQFHTTLSQQNHQSVVQHGHGSNIGNDQFNSNAMPQQNDHGVQHGRSSNYDPFDYNLVSPENDHGIQHGRGGNYDPFNYNLISPENDHGIQQGQDGNNDVFSHAMSQQNDPGIQHGHGSTNEIFSLPMVQNQLGQQNNNVSFGISNFEVGSSSRMNENQHQTEALALDQWPLEQQQNSCSGSQVLRRIIYSNGFQYENLEIHGSLGLITHAVRHVTPVNGGPTIDRTIDFSEKGLDEIKNFLDQYCMEHNSAGYFLIQDSMCAYYETLCTGYDWIDDIN…
MsNLP30	MS.gene013578.t1	CDS	ATGGACTTCTTCACCCAACCTGAAATCACTCAAGGCTCCAACTGGTATCACAATGTTCAACCTCAACAAAACGACACAGACAAAATCATGGATGTTGCGCCATTTGATGATTTCTTTGAGTTTGATTGGGCAACTCAATTTTCATACCAAAGTAATCATTTTTACATGAATGACTTCAATGATCTTGAAGATTTCAACTTTGATTTCAACCTCCCACACCTTGATCAGAATAATTTTGAGGTTGATCAAAAACCCCTCAATGTTGTCTTGCCTGAGTTGGGGCATTACAACCACAAAGGTGAGACTATTGCTGATGCTGAGAGTGGTTATGTTGAAGCTTCTGTGAAAACTGAAAGTGGTTTTGTGAAGAAAGAGAAGGAATGGGAGAATCAAGAATTG…
		Protein	MDFFTQPEITQGSNWYHNVQPQQNDTDKIMDVAPFDDFFEFDWATQFSYQSNHFYMNDFNDLEDFNFDFNLPHLDQNNFEVDQKPLNVVLPELGHYNHKGETIADAESGYVEASVKTESGFVKKEKEWENQELSLVPLALPSTSSSTSTSIIRKRSSSLQYDDIKKHFDVPLTMAAKKMNVGVTLLKKRCRELNITRWPHRKLRSLMVLIDNLKEKGLTKEVAMLEKQKKMLEKLPGMDLNDEIKKLRQAWFKANYKNRKLIALCP
MsNLP31	MS.gene013577.t1	CDS	ATGGAGTTCTTCACCCAACCTGAAATCGCTCAAGGCTACAACTGGTTTTGCAATGTTCAATCTCAACCAAACAACACAGACAAAATCATGGATATTTCACCATTTGATGATTTCATTGAGTTTGATTGGGCAACTCAGTTTTCATACCAAAGTAATCATTTTTACACCAATGGGTGGTTCAATGATCTTGAAAACTTCAACTTTGATTTCAACCAATACCTTGATCAAAGTAGTTTTGAGATCGATCAAAAGCCCTTAAATGTTGCTTTACCTGAAATGGGGCATTACACCGACAAAGGGAAGAGTATTGCTGAGAGTGGTTTTGTTGAGGCTTCCAAGAAAACAGGAAATCAGTTTGTGAGTTTTGTGAACAAACAAGAGAAATGGGAGAATCAAGAG…
		Protein	MEFFTQPEIAQGYNWFCNVQSQPNNTDKIMDISPFDDFIEFDWATQFSYQSNHFYTNGWFNDLENFNFDFNQYLDQSSFEIDQKPLNVALPEMGHYTDKGKSIAESGFVEASKKTGNQFVSFVNKQEKWENQEPLSLTLSAAESGFVEVSAKTESGFVDFVKKEVEGENQKLPLPLPSSSTSTSTSIIRKRSISLQFDDIRKHFDVPLKMAAKKMNVGVTLLKNRCRELNITRWPHRKLRSLTVLIDNLKEMGLANEVAMMEKKKRMLEKLPEMELNEEIKKLRQACFKAKYKKRRLIALNP
MsNLP32	MS.gene42616.t1	CDS	ATGGAAGATGAAGATCTCATGTTTGACTGCTTCGAAAATTCCGTTGACCCAAGTTTCTTCAATATGAATAACCCAACAACACTAGCAGATTTATCCATTGATAAAAATAACAACAATGTGGGTCCCACTGCACTGTCCCAACAAACTCGGCATGGACCCCACCAAAATCTTCATGGAGTTGGAATAGTTAGTAATTTTAATGATCTTTTTTCCACTCCACCATCCCAAGAAAATTACTATGGACTTGGAATACTTGGTGGTAGTAATAATAATGGAAATGATCCATTTAATTCCAATGTATTGCCACAACAGAATCAGAGTGGTAATAATGATCCATTTGCTTACAATTTAGAATCACCAGAAAATGATCATCATATTCAACAACTGCATGGTGGTAGT…
		Protein	MEDEDLMFDCFENSVDPSFFNMNNPTTLADLSIDKNNNNVGPTALSQQTRHGPHQNLHGVGIVSNFNDLFSTPPSQENYYGLGILGGSNNNGNDPFNSNVLPQQNQSGNNDPFAYNLESPENDHHIQQLHGGSNDPFIYHDIQQGQDGNIDSFSDVMLQQNHHDVQQHGHGHGSTNETFSVPMVQDQYDQNNNNFSFGINSLEVDGSSSRMYENQQQSIPAIQIPVLLNQTELRALNQWPPTVTPYFCSCCQVLREIIHTDGMQFEKLEIHGRLALITHAIHHQIPVNGAPSVYQMIDFCGKSLGEIKNFLAQYCVERHLAGYILMQDPMSEFYETLCTGLDWIDDINMENLIQNNSDELVEQEQMGDNGTPRNLSEQRKKSAKLKLSDLCDYFHLPID…
MsNLP33	MS.gene056401.t1	CDS	ATGGAAGACCAATATTCCTCAAAGGAGAGGGGAATCAGCCTTTGGACACCATTTGATAGTGGAATGAAAAGTCCATTAACTTCAGATGACATGTTTAACAACATCTCTGAGCTTATGAACTTTGATAGCTATGCTGGTTGGTGCAATGGTTCATCATCAATAACTGATCAAACTTTAACTAATGATCTTTCATCATTTGCATATTCACCACATGATGGATTGAATTTAGCTGAACACATAAATGGTCCATTTTTTATGACAGAAATTGGTGGAAATTACAATGGTATGGATAGTTCCACTAGTTATGATGAAAATGTGCTATTACAAGAAATGGAAACTCAACTTGAGTTCTTAGATAATAATTCAAATGAAACAAATAATAATTTAGATTCACAACAA…
		Protein	MEDQYSSKERGISLWTPFDSGMKSPLTSDDMFNNISELMNFDSYAGWCNGSSSITDQTLTNDLSSFAYSPHDGLNLAEHINGPFFMTEIGGNYNGMDSSTSYDENVLLQEMETQLEFLDNNSNETNNNLDSQQNGSYDMCNYMISKSPSWSLDERMMSALSFFKESAGGGILAQVWAPIKYGDDLILTTSDQPYLLDQKLAGYREVSRSFTFSAEMKMGSCCPGLPGRVFNSHVPEWTSNVGYYHKSEYLRLDHAISHEVRGSIALPISDMNSEVSCCAVLELVTTKEKPNFDKELEFVSHALQRVNLRTIMPPRLLPQCVSNNKRAALTEITDVLRAVCHAHSLPLALTWIPCCYSEGKGEESERIRIKEGHMTSSNEKCVLCIEESACYINDKMVGG…
MsNLP34	MS.gene003861.t1	CDS	ATGGAAGACCAATATTCCTCAAAGGAGAGGGGGGGAATCAGCCTTTGGACACCATTTGATAGTGGAATGAAAAGTCCATTAACTTCAGATGACATGTTTAACAACATCTCTGAGCTTATGAACTTTGATAGCTATGCTGGTTGGTGCAATGGTTCATCATCAATAACTGATCAAACTTTAACTAATGATCTTTCATCATTTGCATATGATGGATTGAATTTAGCTGAACACATAAATGGTCCATTTTTTATGACAGAAATTGGTGGAAATTACAATGTTATGGATACTTCCACTAGTTATGATGAAAAAGTGATATTACAAGAAATGGAAACTCAACTTGAGTTCTTAGATAATAATTCAAATGAAACAAATAATAATTTAGATTCACAACAAAATGGT…
		Protein	MEDQYSSKERGGISLWTPFDSGMKSPLTSDDMFNNISELMNFDSYAGWCNGSSSITDQTLTNDLSSFAYDGLNLAEHINGPFFMTEIGGNYNVMDTSTSYDEKVILQEMETQLEFLDNNSNETNNNLDSQQNGSYDMCNYMISKSPSWSLDERMMSALSFFKESAGGGILAQVWAPIKYGDDLILTTSDQPYLLDQKLAGYREVSRSFTFSAEMKMGSCCPGLPGRVFNSHVPEWTSNVGYYHKSEYLRLDHAISHEVRGSIALPISDMNSEVSCCAVLELVTTKEKPNFDKELEFVSHALQRVNLRTIMPPRLLPQCVSNNKRAALTEITDVLRAVCHAHSLPLALTWIPCCYSEGKGEESERIRIKEGHMTSSNEKCVLCIEESACYINDKMVGGFV…
MsNLP35	MS.gene056603.t1	CDS	ATGGAAGACCAATATTCCTCAAAGGAGAGGGGAATCAGCCTTTGGACACCATTTGATAGTGGAATGAAAAGTCCATTAACTTCAGATGACATGTTTAACAACATCTCTGAGCTTATGAACTTTGATAGCTATGCTGGTTGGTGCAATGGTTCATCATCAATAACTGATCAAACTTTAACTAATGATCTTTCATCATTTGCATATGATGGATTGAATTTAGCTGAACACATAAATGGTCCATTTTTTATGACAGAAATTGGTGGAAATTACAATGGTATGGATAGTTCCACTAGTTATGATGAAAATGTGCTATTACAAGAAATGGAAACTCAACTTGAGTTCTTAGATAATAATTCAAATGAAACAAATAATAATTTAGATTCACAACAAAATGGTTCA…
		Protein	MEDQYSSKERGISLWTPFDSGMKSPLTSDDMFNNISELMNFDSYAGWCNGSSSITDQTLTNDLSSFAYDGLNLAEHINGPFFMTEIGGNYNGMDSSTSYDENVLLQEMETQLEFLDNNSNETNNNLDSQQNGSYDMCNYMISKSPSWSLDERMMSALSFFKESAGGGILAQVWAPIKYGDDLILTTSDQPYLLDQKLAGYREVSRSFTFSAEMKMGSCCPGLPGRVFNSHVPEWTSNVGYYHKSEYLRLDHAISHEVRGSIALPISDMNSEVSCCAVLELVTTKEKPNFDKELEFVSHALQRVNLRTIMPPRLLPQCVSNNKRAALTEITDVLRAVCHAHSLPLALTWIPCCYSEGKGEESERIRIKEGHMTSSNEKCVLCIEESACYINDKMVGGFVH…
MsNLP36	MS.gene28321.t1	CDS	ATGGAAGACCAATATTCCTCAAAGGAGAGGGGGGGAATCAGCCTTTGGACACCATTTGATAGTGGAATGAAAAGTCCATTAACTTCAGATGACATGTTTAACAACATCTCTGAGCTTATGAACTTTGATAGCTATGCTGGTTGGTGCAATGGTTCATCATCAATAACTGATCAAACTTTAACTAATGATCTTCCATCATTTGCATATGATGGATTGAATTTAGCTGAACACATAAATGGTCCATTTTTTATGACAGAAATTGGTGGAAATTACAATGGTATGGATAGTTCCACTAGTTATGATGAAAATGTGCTATTACAAGAAATGGAAACTCAACTTGAGTTCTTAGATCATAATTCAAATGAAACAAATAATAATTTAGATTCACAACAAAATGGT…
		Protein	MEDQYSSKERGGISLWTPFDSGMKSPLTSDDMFNNISELMNFDSYAGWCNGSSSITDQTLTNDLPSFAYDGLNLAEHINGPFFMTEIGGNYNGMDSSTSYDENVLLQEMETQLEFLDHNSNETNNNLDSQQNGSYDMCNYMISKSPSWSLDERMMSALSFFKESAGGGILAQVWAPIKYGDDIILTTSDQPYLLDQKLAGYREVSRSFTFSAEMKMGSCCPGLPGRVFNSHVPEWTSNVGYYHKSEYLRLDHAISHEVRGSIALPISDMNSEVSCCAVLELVTTKEKPNFDKELEFVSHALQRVNLRTIMPPRLLPQCVSNNKRAALTEITDVLRAVCHAHSLPLALTWIPCCYSEGKGEESERIRIKEGHMTSSNEKCVLCIEESACYINDKMVGGFV…
MsNLP37	MS.gene65320.t1	CDS	ATGAGAAGCGTGCATGTGTACCGTGAATGTGATGGAGGAGAAAAGGAAGTTGAAAGAGAGTTTGTGTTTTCTGAGAATGGTTCTTATGTTGAAATGAAAGCTACTCCAATTCTTAGGTTGTTGAAATCTTTTGTTTCTGAAGAGATTTTTGAAGGGTATAAGAATGGAGTTTGGCTTTGTGTTTTTGCTTTTCATGCTTGTAATGTCCCTCAATTTTCTCACATTCCAACCTTTTTGTTGGTTACAAGGAATCCAAAGCTTCAGGCCATTCCAAACCTGCTTAATGATCTCCACATGATATACAAGTTGGAACCGAAGAAGGAACGAAAAGATACACCAGAGAGCTCTGCAAGGGAAGAATTGGAAGGAAACAACAATGATTTCCAACCACTAAAAAAA…
		Protein	MRSVHVYRECDGGEKEVEREFVFSENGSYVEMKATPILRLLKSFVSEEIFEGYKNGVWLCVFAFHACNVPQFSHIPTFLLVTRNPKLQAIPNLLNDLHMIYKLEPKKERKDTPESSAREELEGNNNDFQPLKKVLPVLNQDLNFLPYEEDEAELLDVETNFESSAGFLGKKKRAASDHVAKITLSDLAKYFDMPIAEASKNLNVGLTVLKRKCREFGIPRWPHRKIKSLDSLIHDLQEEAKHQEREDKDAAMAVIRRQKMLESEKENIEKRPFMDIQIETKRFRQDVFKRRHRARVIEKQNFLRLEAPKPSN
MsNLP38	MS.gene65321.t1	CDS	ATGAGAAGCGTGCATGTGTACCGTGAATGTGATGGAGGAGAAAAGGAAGTTGAAAGAGAGTTTGTGTTTTCTGAGAATGGTTCTTATGTTGAAATGAAAGCTACTCCAATTCTTAGGTTGTTGAAATCTTTTGTTTCTGAAGAGATTTTTGAAGGGTATAAGAATGGAGTTTGGCTTTGTGTTTTTGCTTTTCATGCTTGTAATGTCCCTCAATTTTCTCACATTCCAACCTTTTTGTTGGTTACAAGGAATCCAAAGCTTCAGGCCATTCCAAACCTGCTTAATGATCTCAACATGATATACAAGTTGGAACCGAAGAAGGAACGAAAAGATACACCAGAGAGATCTGCAAGGGAAGAATTGGAAGGAAACAACAATGATTTCCAACCACTAAAGATA…
		Protein	MRSVHVYRECDGGEKEVEREFVFSENGSYVEMKATPILRLLKSFVSEEIFEGYKNGVWLCVFAFHACNVPQFSHIPTFLLVTRNPKLQAIPNLLNDLNMIYKLEPKKERKDTPERSAREELEGNNNDFQPLKIVLPVLNQDLNCLPFEEDESELLDDETDFESSAGFLGKKKRAASDHVAKITLSDLAKYFDMPIAEASKNLNVGLTVLKRKCREFGIPRWPHRKIKSLDSLIHDLQEEAKHQEREDKDAAMAVIRRQKMLESEKENIEKRLFMDIQIETKRFRQDVFKRRHRARVIENRILQLQAPKPSN
MsNLP39	MS.gene65377.t1	CDS	ATGGAATATGGTGGTGGGTTAGTGGCGGACGGTGGTGTGTTTGGACCGATGGTGGGAGGAGGAGATCAAGCAGATATAATTGAGGAGCTGTTGGGAGAAGGTTGCTGGATTGAAGCCAGTGAGAACAGTTTGATGGCCATGCAGCAAACTACGGCGCCACAATCACAATACATGTCCAACAATAATATTCCTATGGGAATGGGAGAGGGAGATCACTTCAATCATCATCATCATCATCAAATGGAATGCACTGCTCCAGCAGCAAATCATGATGATCAGGAGAGTGGTTTTGTTGTTGGGAAGAGATGGTGGATTGGTCCTAGGGCAAATCCAGGTCCAACAACATCAGTCAAAGAAAGATTAGTGGTTGCTGTTGGTTACTTAAAAGAGTACACAAAG…
		Protein	MEYGGGLVADGGVFGPMVGGGDQADIIEELLGEGCWIEASENSLMAMQQTTAPQSQYMSNNNIPMGMGEGDHFNHHHHHQMECTAPAANHDDQESGFVVGKRWWIGPRANPGPTTSVKERLVVAVGYLKEYTKNSSNNVLIQIWVPMRRRSALIHTHNHYLQQESSSAPVSVNPNMNVHVRFFRSHEYPRHQQQQQQQYGSLLALPVFERGSGTCLGVIEFVISNQTLINYRPQLDHLSNALEAVDFRSSHNMNIPQAVKVFEELYEAAVNEIMEVLASVCKTHNLPLALTWAPCLQQQGGGMFRSGGKGSSGGSGCGVPTDQMSMMSCISTVDSACYVGDMDVLGFQEACSEYHLFNGQGIVGTAFTTTKPCFAIDITAFSKSEYPLAHHANMFGLHA…
MsNLP40	MS.gene64875.t1	CDS	ATGAGAAGCGTGCATGTGTACCGTGAATGTGATGGAGGAGAAAAGGAAGTTGAAAGAGAGTTTGTGTTTTCTGAGAATGGTTCTTATGTTGAAATGAAAGCTACTCCAATTCTTAGATTGTTGAAATCTTTTGTTTCTGAAGAGATTTTTGAAGGGTATAAGAATGGAGTTTGGCTTTGTGTTTTTGCTTTTCATGCTTGTAATGTCCCTCAATTTTCTCACATTCCAACCTTTTTGTTGGTTACAAGGAATCCAAAGCTTCAGGCCATTCCAAACCTGCTTAATGATCTCCACATGATATACAAGTTGGAACCGAAGAAGGAACGAAAAGATACACCAGAGAGCTCTGCAAGGGAAGAATTGGAAGGAAACAACAATGATTTCCAACCACTAAAAAAA…
		Protein	MRSVHVYRECDGGEKEVEREFVFSENGSYVEMKATPILRLLKSFVSEEIFEGYKNGVWLCVFAFHACNVPQFSHIPTFLLVTRNPKLQAIPNLLNDLHMIYKLEPKKERKDTPESSAREELEGNNNDFQPLKKVLPVLNQDLNFLPYEEDEAELLDDETNFESSAGFLGKKKRAASDHVAKITLSDLAKYFDMPIAEASKNLNVGLTVLKRKCREFGIPRWPHRKIKSLDSLIHDLQEEAKHQEREDKDAAMAVIRRQKMLESEKENIEKRPFMDIQIETKRFRQDVFKRRHRARVIEKQNFLRLEAPKPSN
MsNLP41	MS.gene64877.t1	CDS	ATGAGAAGCGTGCATGTGTACCGTGAATGTGATGGAGGAGAAAAGGAAGTTGAAAGAGAGTTTGTGTTTTCTGAGAATGGTTCTTATGTTGAAATGAAAGCTACTCCAATTCTTAGGTTGTTGAAATCTTTTGTTTCTGAAGAGATTTTTGAAGGGTATAAGAATGGAGTTTGGCTTTGTGTTTTTGCTTTTCATGCTTGTAATGTCCCTCAATTTTCTCACATTCCAACCTTTTTGTTGGTTACAAGGAATCCAAAGCTTCAGGCCATTCCAAACCTGCTTAATGATCTCCACGTGATATACAAGTTGGAACCGAAGAAGGAACGAAAAGATACACCAGAGAGCTCTGCAAGGGAAGAATTGGAAGGAAACAACAATGATTTCCAACCACTAAAAAAA…
		Protein	MRSVHVYRECDGGEKEVEREFVFSENGSYVEMKATPILRLLKSFVSEEIFEGYKNGVWLCVFAFHACNVPQFSHIPTFLLVTRNPKLQAIPNLLNDLHVIYKLEPKKERKDTPESSAREELEGNNNDFQPLKKVLPVLNQDLNFLPYEEDEAELLDDETNFESSAGFLGKKKRAASDHVAKITLSDLAKYFDMPIAEASKNLNVGLTVLKRKCREFGIPRWPHRKIKSLDSLIHDLQEEAKHQEREDKDAAMAVIRRQKMLESEKENIEKRLFMDIQIETKRFRQDVFKRRHRARVIENRILQLQAPKPSN
MsNLP42	MS.gene75795.t1	CDS	ATGGAATATGGTGGTGGGTTAGTGGCGGACGGTGGTGTGTTTGGACCGATGGTGGGAGGAGGAGATCAAGCAGATATAATTGAGGAGCTGTTGGGAGAAGGTTGCTGGATTGAAGCCAGTGAGAACAGTTTGATGGCCATGCAGCAAACTACGGCGCCACAATCACAATACATGTCCAACAATAATATTCCTATGGGAATGGGAGAGGGAGATCACTTCAATCATCATCATCATCATCAAATGGAATGCACTGCTCCAGCAGCAAATCATGATGATCAGGAGAGTGGTTTTGTTGTTGGGAAGAGATGGTGGATTGGTCCTAGGGCAAATCCAGGTCCAACAACATCAGTCAAAGAAAGATTAGTGGTTGCTGTTGGTTACTTAAAAGAGTACACAAAG…
		Protein	MEYGGGLVADGGVFGPMVGGGDQADIIEELLGEGCWIEASENSLMAMQQTTAPQSQYMSNNNIPMGMGEGDHFNHHHHHQMECTAPAANHDDQESGFVVGKRWWIGPRANPGPTTSVKERLVVAVGYLKEYTKNSSNNVLIQIWVPMRRRSALIHTHNHYLQQESSSAPVSVNPNMNVHVRFFRSHEYPRHQQQQQQQYGSLLALPVFERGSGTCLGVIEFVISNQTLINYRPQLDHLSNALEAVDFRSSHNMNIPQAVKVFEELYEAAVNEIMEVLASVCKTHNLPLALTWAPCLQQQGGGMFRSGGKGSSGGSGCGVPTDQMSMMSCISTVDSACYVGDMDVLGFQEACSEYHLFNGQGIVGTAFTTTKPCFAIDITAFSKSEYPLAHHANMFGLHA…
MsNLP43	MS.gene72645.t1	CDS	ATGAGAAGCGTGCATGTGTACCGTGAATGTGATGGAGGAGAAAAGGAAGTTGAAAGAGAGTTTGTGTTTTCTGAGAATGGTTCTTATGTTGAAATGAAAGCTACTCCAATTCTTAGGTTGTTGAAATCTTTTGTTTCTGAAGAGATTTTTGAAGGGTATAAGAATGGAGTTTGGCTTTGTGTTTTTGCTTTTCATGCTTGTAATGTCCCTCAATTTTCTCACATTCCAACCTTTTTGTTGGTTACAAGGAATCCAAAGCTTCAGGCCATTCCAAACCTGCTTAATGATCTCAACATGATATACAAGTTGGAACCGAAGAAGGAACGAAAAGATACACCAGAGAGCTCTGCAAGGGAAGAATTGGAAGGAAACAACAATGATTTCCAACCACTAAAGATA…
		Protein	MRSVHVYRECDGGEKEVEREFVFSENGSYVEMKATPILRLLKSFVSEEIFEGYKNGVWLCVFAFHACNVPQFSHIPTFLLVTRNPKLQAIPNLLNDLNMIYKLEPKKERKDTPESSAREELEGNNNDFQPLKIVLPVLNQDLNCLPFEEDESELLDDETDFESSAGFLGKKKRAASDHVAKITLSDLAKYFDMPIAEASKNLNVGLTVLKRKCREFGIPRWPHRKIKSLDSLIHDLQEEAKHQEREDKDAAMAVIRRQKMLESEKENIEKRPFMDIQIETKRFRQDVFKRRHRARVIEKQNFLRLEAPKPSN
MsNLP44	MS.gene72647.t1	CDS	ATGAGAAGCGTGCATGTGTACCGTGAATGTGATGGAGGAGAAAAGGAAGTTGAAAGAGAGTTTGTGTTTTCTGAGAATGGTTCTTATGTTGAAATGAAAGCTACTCCAATTCTTAGGTTGTTGAAATCTTTTGTTTCTGAAGAGATTTTTGAAGGGTATAAGAATGGAGTTTGGCTTTGTGTTTTTGCTTTTCATGCTTGTAATGTCCCTCAATTTTCTCACATTCCAACCTTTTTGTTGGTTACAAGGAATCCAAAGCTTCAGGCCATTCCAAACCTGCTTAATGATCTCAACATGATATACAAGTTGGAACCGAAGAAGGAACGAAAAGATACACCAGAGAGCTCTGCAAGGGAAGAATTGGAAGGAAACAACAATGATTTCCAACCACTAAAGATA…
		Protein	MRSVHVYRECDGGEKEVEREFVFSENGSYVEMKATPILRLLKSFVSEEIFEGYKNGVWLCVFAFHACNVPQFSHIPTFLLVTRNPKLQAIPNLLNDLNMIYKLEPKKERKDTPESSAREELEGNNNDFQPLKIVLPVLNQDLNCLPFEEDESELLDDETDFESSAGFLGKKKRAASDHVAKITLSDLAKYFDMPIAEASKNLNVGLTVLKRKCREFGIPRWPHRKIKSLDSLIHDLQEEAKHQEREDKDAAMAVIRRQKMLESEKENIEKRLFVDIQIETKRFRQDVFKRRHRARVIENRILQLQAPKPSN
MsNLP45	MS.gene074493.t1	CDS	ATGGAATATGGTGGTGGGTTAGTGGCGGACGGTGGTGTGTTTGGACCGATGGTGGGAGGAGGAGATCAAGCAGATATAATTGAGGAGCTGTTAGGAGAAGGTTGCTGGATTGAAGCCAGTGAGAACAGTTTGATGGCCATGCAGCAAACTACGCCACAATCACAATACATGTCCAACAATAATATTCCTATGGGAATGGGAGAGGGAGATCACTTCAATCATCATCATCATCAAATGGAATGCACTGCTCCAGCAGCAAATCATGATGATCAGGAAAGTGGTTTTGTTGTTGGGAAGAGATGGTGGATTGGTCCTAGGGCAAATCCAGGTCCAACAACCTCAGTGAAAGAAAGATTGGTGGTTGCTGTTGGTTACTTAAAAGAGTACACAAAGAACTCA…
		Protein	MEYGGGLVADGGVFGPMVGGGDQADIIEELLGEGCWIEASENSLMAMQQTTPQSQYMSNNNIPMGMGEGDHFNHHHHQMECTAPAANHDDQESGFVVGKRWWIGPRANPGPTTSVKERLVVAVGYLKEYTKNSSNNVLIQIWVPMRRRTALIHTHNHYLQQESSSAPVSVNPNMNVHVRFFRSHEYPRHQQQQQQQYGSLLALPVFERGSGTCLGVIEFVISNQTLINYRPQLDHLSNALEAVDFRSSHNMNIPQAVKVFEELYEAAVNEIMEVLASVCKTHNLPLALTWAPCLQQQGGGMFRSGGKGSSGGSGCGVPTDQMSMMSCISTVDSACYVGDMDVLGFQEACSEYHLFNGQGIVGTAFTTTKPCFAIDITAFSKSEYPLAHHANMFGLHAAV…
MsNLP46	MS.gene035459.t1	CDS	ATGCAAGAGTCAGAAGAAGAAAATCATGTCCTTCCTCAAAAGTCAAAGCCACTAGATGAAAATGTGTTTTCCATGGATTATGATATTGACTTTGAAACTTCATGGCCTTTGGATCATGTATCTAACTCCATGCATCCTTTTTTCTTGCAAAATATCTCTGAACAACCTTTTTCTCCTATTTGGACTTTTTCTGATGATGATCACAACATTGCAGCTTCAGGTAACAACAAAAACAGAATAACTGAAAACCGAGTCGAAAATGATGACAAGCAAAAACATGTGACACCCCATATAGCTCTACCACCTTTACAAAATCCACATGGTTATTGCCTAATCAAGGAAAGAATGACACAAGCTCTTAGAAACTTCAAAGAGTTAACTGAACTGAATGTTCTTGCT…
		Protein	MQESEEENHVLPQKSKPLDENVFSMDYDIDFETSWPLDHVSNSMHPFFLQNISEQPFSPIWTFSDDDHNIAASGNNKNRITENRVENDDKQKHVTPHIALPPLQNPHGYCLIKERMTQALRNFKELTELNVLAQVWVPVRNGSRYKLTTSGQPFVLDAHSNGLHQYRTVSLMYMFSVDGENDEVLGLPGRVFQQKLPEWTPNVQYYSSKEYSRLNHALHYNVRGTLALPVFEPPGQSCVAVLELIMTSQKINYAPEVDKVCKALEAVNLRSSEILEHPYSQICNEDRQNALSEILEILTVVCETHNLPLAQTWVPCRHRSVLAHGGGLKKNCSSFDGYCMGQVCMSITEVAFYIIDSHTWGFHDACVEHHLQQGQGVAGRAFLSQNMCFCGNITQFCKT…
MsNLP47	MS.gene30240.t1	CDS	ATGCAAGAGTCAGAAGAAGAAAATCATGTCCTTCCTCAAAAGTCAAAGCCACTAGATGAAAATGTGTTTTCCATGGATTATGATATTGACTTTGAAACTTCATGGCCTTTGGATCATGTATCTAACTCCATGCATCCTTTTTTCTTGCAAAATATCTCTGAACAACCTTTTTCTCCTATTTGGACTTTTTCTGATGATGATCACAACATTGCAGCTTCAGGTAACAACAAAAACATAATAACTGAAAACCGAGTCGAAAATGATGACAAGCAAAAACATGTGACACCCCATATAGCTCTACCACCTTTACAAAACCCACATGGTTATTGCCTAATCAAGGAAAGAATGACACAAGCTCTTAGAAACTTCAAAGAGTTAACTGAACTGAATGTTCTTGCT…
		Protein	MQESEEENHVLPQKSKPLDENVFSMDYDIDFETSWPLDHVSNSMHPFFLQNISEQPFSPIWTFSDDDHNIAASGNNKNIITENRVENDDKQKHVTPHIALPPLQNPHGYCLIKERMTQALRNFKELTELNVLAQVWAPVRNGSRYKLTTSGQPFVLDAHSNGLHQYRTVSLMYMFSVDGENDEVLGLPGRVFQQKLPEWTPNVQYYSSKEYSRLNHALHYNVRGTLALPVFEPPGQSCVAVLELIMTSQKINYAPEVDKVCKALEAVNLRSSEILEHPYSQICNEDRQNALSEILEILTVVCETHNLPLAQTWVPCRHRSVLAHGGGLKKNCSSFDGYCMGQVCMSITEVAFYIIDSHTWGFHDACVEHHLQQGQGVAGRAFLSQNMCFCGNITLFCKT…
MsNLP48	MS.gene039361.t1	CDS	ATGCAAGAGTCAGAAGAAGAAAATCATGACCTTCCTCAAAAGTCAAAACCACTAGATGAAAATGTGTTTTCCATGGATTATGATATTGAATTTGAAACTTCATGGCCTTTGGATCATGTATCTAACTCCATGCATCCTTTTTTCTTGCAAAATATCTCTGAACAACCTTTTTCTCCTATTTGGACTTTTTCTGATGATGATCACAACATTGCAGCTTCAGGTAACAACAAAAACATAATAACTGAAAACCGAGTCGAAAATGATGACAAGCAAAAACATGTGACACCTCATATAGCTCTACCACCTTTACAAAATCCACATGGTTATTGCCTAATCAAGGAAAGAATGACACAAGCTCTTAGAAACTTCAAAGAGTTAACTGAACTGAATGTTCTTGCT…
		Protein	MQESEEENHDLPQKSKPLDENVFSMDYDIEFETSWPLDHVSNSMHPFFLQNISEQPFSPIWTFSDDDHNIAASGNNKNIITENRVENDDKQKHVTPHIALPPLQNPHGYCLIKERMTQALRNFKELTELNVLAQVWAPVRNGSRYKLTTSGQPFVLDAHSNGLHQYRTVSLMYMFSVDGENDEVLGLPGRVFQQKLPEWTPNVQYYSSKEYSRLNHALHYNVRGTLALPVFEPPGQSCVAVLELIMTSQKINYAPEVDKVCKALEAVNLRSSEILEHPYSQICNEDRQNALSEILEILTVVCETHNLPLAQTWVPCRHRSVLAHGGGLKKNCSSFDGYCMGQVCMSITEVAFYIIDSHTWGFHDACVEHHLQQGQGVAGRAFLSQNMCFCGNITQFCKT…
MsNLP49	MS.gene09415.t1	CDS	ATGCAAGAGTCAGAAGAAGAAAATCATGTCCTTCCTCAAAAGTCAAAGCCACTAGATGAAAATGTGTTTTCCATGGATTATGATATTGACTTTGAAACTTCATGGCCTTTGGATCATGTATCTAACTCCATGCATCCTTTTTTCTTGCAAAATATCTCTGAACAACCTTTTTCTCCTATTTGGACTTTTTCTGATGATGATCACAACATTGCAGCTTCAGGTAACAACAAAAACATAATAACTGAAAACCGAGTCGAAAATGATGACAAGCAAAAACATGTGACACCCCATATAGCTCTACCACCTTTACAAAACCCACATGGTTATTGCCTAATCAAGGAAAGAATGACACAAGCTCTTAGAAACTTCAAAGAGTTAACTGAACTGAATGTTCTTGCT…
		Protein	MQESEEENHVLPQKSKPLDENVFSMDYDIDFETSWPLDHVSNSMHPFFLQNISEQPFSPIWTFSDDDHNIAASGNNKNIITENRVENDDKQKHVTPHIALPPLQNPHGYCLIKERMTQALRNFKELTELNVLAQVWAPVRNGSRYKLTTSGQPFVLDAHSNGLHQYRTVSLMYMFSVDGENDEVLGLPGRVFQQKLPEWTPNVQYYSSKEYSRLNHALHYNVRGTLALPVFEPPGQSCVAVLELIMTSQKINYAPEVDKVCKALEAVNLRSSEILEHPYSQICNEDRQNALSEILEILTVVCETHNLPLAQTWVPCRHRSVLAHGGGLKKNCSSFDGYCMGQVCMSITEVAFYIIDSHTWGFHDACVEHHLQQGQGVAGRAFLSQNMCFCGNITQFCKT…
MsNLP50	MS.gene061721.t1	CDS	ATGGAGAGTATGCCACTTACTTGTTGGAGCTTTTACAATGACATAGATGAAAAGCCATTTTCATATAACCGCCAATTTCCTAACATTGGAATCATTAGTGAGTATTCACCCATACACAATGATGGTTTGGAACTGGATTTTGATTCTCTTATGAAGTGTAATTCCCCTCATCATCACCCTCTATACATTGAACCAATGCCAAGGCTGGAAGACGACTATGAAATTTGGTATGGTATGGAGAAAGGATTTGGTGACTTGAGCGAAATGATCGATGATTATGCAGCGTTTGATTCTGAAAAAAGTGGAAATGAAATTAACAAAGAGGTTGTGGAGGTAAAGCTAGAAGGAGTGGAGAGGATTAGTGATGGTAACACAAAGAATTTGTCAAGGAAGACCATA…
		Protein	MESMPLTCWSFYNDIDEKPFSYNRQFPNIGIISEYSPIHNDGLELDFDSLMKCNSPHHHPLYIEPMPRLEDDYEIWYGMEKGFGDLSEMIDDYAAFDSEKSGNEINKEVVEVKLEGVERISDGNTKNLSRKTISQYFYMPITQAARELNVGLTHLKKRCRELGIRRWPHRKLMSLQTLINNIQELGKEDGLLSVEKLMDIEKLEEEMKLVEEMPDIQLQDHTKRLRQHCFKANYKKRKLMDQLIMF
MsNLP51	MS.gene033121.t1	CDS	ATGGAGAGTATGCCACTTACTTGTTGGAGCTTTTACAATGACATAGATGAAAAGCCATTTTCATATAACCGCCAATTTCCTAACATTGGAATCATTAGTGAGTATTCACCCATACACAATGATGGTTTGGAACTGGATTTTGATTCTCTTATGAAGTGTAATTCCCCTCATCATCACCCTCTATACATTGAACCAATGCCAAGGCTGGAAGACGACTATGAAATTTGGTATGGTATGGAGAAAGGATTTGGTGACTTGAGCGAAATGATCGATGATTATGCAGCGTTTGATTCTGAAAAAAGTGGAAATGAAATTAACAAAGAGGTTGTGGAGGTAAAGCTAGAAGGAGTGGAGAGGATTAGTGATGGTAACACAAAGAATTTGTCAAGGAAGACCATA…
		Protein	MESMPLTCWSFYNDIDEKPFSYNRQFPNIGIISEYSPIHNDGLELDFDSLMKCNSPHHHPLYIEPMPRLEDDYEIWYGMEKGFGDLSEMIDDYAAFDSEKSGNEINKEVVEVKLEGVERISDGNTKNLSRKTISQYFYMPITQAARELNVGLTHLKKRCRELGIRRWPHRKLMSLQTLINNIQELGKEDGLLSVEKLMDIEKLEEEMKLI
MsNLP52	MS.gene58429.t1	CDS	ATGGAGAGTATGCCACTTACTTGTTGGAGCTTTTACAATGACATAGATGAAAAGCCATTTTCATATAACCGCCAATTTCCTAACATTGGAATCATTAGTGAGTATTCACCCATACACAATGATGGTTTGGAACTGGATTTTGATTCTCTTATGAAGTGTAATTCCCCTCATCATCACCCTCTATACATTGAACCAATGCCAAGGCTGGAAGACGACTATGAAATTTGGTATGGTATGGAGAAAGGATTTGGTGACTTGAGCGAAATGATCGATGATTATGCAGCGTTTGATTCTGAAAAAAGTGGAAATGAAATTAACAAAGAGGTTGTGGAGGTAAAGCTAGAAGGAGTGGAGAGGATTAGTGATGGTAATACAAAGAATTTGTCAAGGAAGACCATA…
		Protein	MESMPLTCWSFYNDIDEKPFSYNRQFPNIGIISEYSPIHNDGLELDFDSLMKCNSPHHHPLYIEPMPRLEDDYEIWYGMEKGFGDLSEMIDDYAAFDSEKSGNEINKEVVEVKLEGVERISDGNTKNLSRKTISQYFYMPITQAARELNVGLTHLKKRCRELGIRRWPHRKLMSLQTLINNIQELGKEDGLLSVEKLMDIEKLEEEMKLI
MsNLP53	MS.gene044384.t1	CDS	ATGGAGAGTATGCCACTTACTTGTTGGAGCTTTTACAATGACATAGATGAAAAGCCATTTTCATATAACCGCCAATTTCCTAACATTGGAATCATTAGTGAGTATTCACCCATACACAATGATGGTTTGGAACTGGATTTTGATTCTCTTATGAAGTGTAATTCCCCTCATCATCACCCTCTATACATTGAACCAATGCCAAGGCTGGAAGACGACTATGAAATTTGGTATGGTATGGAGAAAGGATTTGGTGACTTGAGCGAAATGATCGATGATTATGCAGCGTTTGATTCTGAAAAAAGTGGAAATGAAATTAACAAAGAGGTTGTGGAGGTAAAGCTAGAAGGAGTGGAGAGGATTAGTGATGGTAACACAAAGAATTTGTCAAGGAAGACCATA…
		Protein	MESMPLTCWSFYNDIDEKPFSYNRQFPNIGIISEYSPIHNDGLELDFDSLMKCNSPHHHPLYIEPMPRLEDDYEIWYGMEKGFGDLSEMIDDYAAFDSEKSGNEINKEVVEVKLEGVERISDGNTKNLSRKTISQYFYMPITQAARELNVGLTHLKKRCRELGIRRWPHRKLMSLQTLINNIQELGKEDGLLSVEKLMDIEKLEEEMKLVEEMPDIQLQDHTKRLRQHCFKANYKKRKLMDQLIMF
