# Supplementary material for: Genome-wide investigation of NLP gene family members in alfalfa (Medicago sativa L.): evolution and expression profiles during development and stress
Source: BMC Genomics. 2023 Jun 13;24:320. doi: 10.1186/s12864-023-09418-x (PMC10262365; doi:10.1186/s12864-023-09418-x)
Supplement: Supplementary file 3 — Supplementary Material 3 [file 12864_2023_9418_MOESM3_ESM.xlsx]

## Sheet: Sheet1
Additional file 4. Information of 10 motifs.
Motif	E-value	Sites	Width
1	1.0e-1044	59	50
2	6.1e-775	61	41
3	7.2e-682	61	37
4	4.5e-540	61	32
5	6.8e-505	61	29
6	1.4e-407	48	41
7	3.3e-223	52	25
8	5.6e-177	58	26
9	7.8e-428	47	35
10	8.2e-380	58	21
