# Supplementary material for: Genome-wide investigation of NLP gene family members in alfalfa (Medicago sativa L.): evolution and expression profiles during development and stress
Source: BMC Genomics. 2023 Jun 13;24:320. doi: 10.1186/s12864-023-09418-x (PMC10262365; doi:10.1186/s12864-023-09418-x)
Supplement: Supplementary file 4 — Supplementary Material 4 [file 12864_2023_9418_MOESM4_ESM.xlsx]

## Sheet: Sheet1
Additional file 5 The MsNLP gene family of synteny gene pairs and tandem duplication gene pairs.
Gene Name	Gene ID	Gene Name	Gene ID	Duplication Type
MsNLP01	MS.gene006277.t1	MsNLP02	MS.gene34150.t1
MsNLP01	MS.gene006277.t1	MsNLP03	MS.gene49108.t1
MsNLP01	MS.gene006277.t1	MsNLP04	MS.gene061167.t1
MsNLP02	MS.gene34150.t1	MsNLP03	MS.gene49108.t1
MsNLP02	MS.gene34150.t1	MsNLP04	MS.gene061167.t1
MsNLP03	MS.gene49108.t1	MsNLP04	MS.gene061167.t1
MsNLP05	MS.gene056973.t1	MsNLP06	MS.gene051987.t1
MsNLP05	MS.gene056973.t1	MsNLP07	MS.gene032204.t1
MsNLP05	MS.gene056973.t1	MsNLP08	MS.gene85257.t1
MsNLP06	MS.gene051987.t1	MsNLP07	MS.gene032204.t1
MsNLP06	MS.gene051987.t1	MsNLP08	MS.gene85257.t1
MsNLP07	MS.gene032204.t1	MsNLP08	MS.gene85257.t1
MsNLP07	MS.gene032204.t1	MsNLP36	MS.gene28321.t1	Segmental duplication
MsNLP08	MS.gene85257.t1	MsNLP36	MS.gene28321.t1	Segmental duplication
MsNLP10	MS.gene05746.t1	MsNLP16	MS.gene03941.t1
MsNLP13	MS.gene32777.t1	MsNLP20	MS.gene014987.t1
MsNLP14	MS.gene070016.t1	MsNLP21	MS.gene014342.t1
MsNLP11	MS.gene057117.t1	MsNLP17	MS.gene06908.t1
MsNLP12	MS.gene057118.t1	MsNLP18	MS.gene06906.t1
MsNLP09	MS.gene018926.t1	MsNLP15	MS.gene93356.t1
MsNLP10	MS.gene05746.t1	MsNLP22	MS.gene048526.t1
MsNLP11	MS.gene057117.t1	MsNLP23	MS.gene06695.t1
MsNLP12	MS.gene057118.t1	MsNLP24	MS.gene06694.t1
MsNLP13	MS.gene32777.t1	MsNLP25	MS.gene42693.t1
MsNLP14	MS.gene070016.t1	MsNLP26	MS.gene69323.t1
MsNLP10	MS.gene05746.t1	MsNLP29	MS.gene008665.t1
MsNLP13	MS.gene32777.t1	MsNLP32	MS.gene42616.t1
MsNLP11	MS.gene057117.t1	MsNLP30	MS.gene013578.t1
MsNLP12	MS.gene057118.t1	MsNLP31	MS.gene013577.t1
MsNLP09	MS.gene018926.t1	MsNLP28	MS.gene03560.t1
MsNLP16	MS.gene03941.t1	MsNLP22	MS.gene048526.t1
MsNLP17	MS.gene06908.t1	MsNLP23	MS.gene06695.t1
MsNLP19	MS.gene06905.t1	MsNLP24	MS.gene06694.t1
MsNLP21	MS.gene014342.t1	MsNLP26	MS.gene69323.t1
MsNLP20	MS.gene014987.t1	MsNLP25	MS.gene42693.t1
MsNLP16	MS.gene03941.t1	MsNLP29	MS.gene008665.t1
MsNLP17	MS.gene06908.t1	MsNLP30	MS.gene013578.t1
MsNLP19	MS.gene06905.t1	MsNLP31	MS.gene013577.t1
MsNLP15	MS.gene93356.t1	MsNLP28	MS.gene03560.t1
MsNLP20	MS.gene014987.t1	MsNLP32	MS.gene42616.t1
MsNLP15	MS.gene93356.t1	MsNLP50	MS.gene061721.t1	Segmental duplication
MsNLP15	MS.gene93356.t1	MsNLP53	MS.gene044384.t1	Segmental duplication
MsNLP22	MS.gene048526.t1	MsNLP29	MS.gene008665.t1
MsNLP23	MS.gene06695.t1	MsNLP30	MS.gene013578.t1
MsNLP24	MS.gene06694.t1	MsNLP31	MS.gene013577.t1
MsNLP25	MS.gene42693.t1	MsNLP32	MS.gene42616.t1
MsNLP33	MS.gene056401.t1	MsNLP34	MS.gene003861.t1
MsNLP33	MS.gene056401.t1	MsNLP35	MS.gene056603.t1
MsNLP33	MS.gene056401.t1	MsNLP36	MS.gene28321.t1
MsNLP34	MS.gene003861.t1	MsNLP35	MS.gene056603.t1
MsNLP34	MS.gene003861.t1	MsNLP36	MS.gene28321.t1
MsNLP35	MS.gene056603.t1	MsNLP36	MS.gene28321.t1
MsNLP37	MS.gene65320.t1	MsNLP40	MS.gene64875.t1
MsNLP39	MS.gene65377.t1	MsNLP42	MS.gene75795.t1
MsNLP37	MS.gene65320.t1	MsNLP43	MS.gene72645.t1
MsNLP39	MS.gene65377.t1	MsNLP45	MS.gene074493.t1
MsNLP40	MS.gene64875.t1	MsNLP43	MS.gene72645.t1
MsNLP41	MS.gene64877.t1	MsNLP44	MS.gene72647.t1
MsNLP42	MS.gene75795.t1	MsNLP45	MS.gene074493.t1
MsNLP46	MS.gene035459.t1	MsNLP47	MS.gene30240.t1
MsNLP46	MS.gene035459.t1	MsNLP48	MS.gene039361.t1
MsNLP46	MS.gene035459.t1	MsNLP49	MS.gene09415.t1
MsNLP48	MS.gene039361.t1	MsNLP49	MS.gene09415.t1
MsNLP50	MS.gene061721.t1	MsNLP51	MS.gene033121.t1
MsNLP50	MS.gene061721.t1	MsNLP52	MS.gene58429.t1
MsNLP50	MS.gene061721.t1	MsNLP53	MS.gene044384.t1
MsNLP51	MS.gene033121.t1	MsNLP52	MS.gene58429.t1
MsNLP51	MS.gene033121.t1	MsNLP53	MS.gene044384.t1
MsNLP52	MS.gene58429.t1	MsNLP53	MS.gene044384.t1
