# Supplementary material for: Genome-wide investigation of NLP gene family members in alfalfa (Medicago sativa L.): evolution and expression profiles during development and stress
Source: BMC Genomics. 2023 Jun 13;24:320. doi: 10.1186/s12864-023-09418-x (PMC10262365; doi:10.1186/s12864-023-09418-x)
Supplement: Supplementary file 5 — Supplementary Material 5 [file 12864_2023_9418_MOESM5_ESM.xlsx]

## Sheet: Sheet1
Additional file 6 Synonymous and non-synonymous substitutions of MsNLP gene pairs in alfalfa.
Sequence 1		Sequence 2		Ka	Ks	Ka/Ks	Selection pressure
Name	ID	Name	ID
MsNLP01	MS.gene006277.t1	MsNLP02	MS.gene34150.t1	0.00241187	0.00830228	0.290507	Purifying selection
MsNLP01	MS.gene006277.t1	MsNLP03	MS.gene49108.t1	0.00141521	0.0065094	0.21741	Purifying selection
MsNLP01	MS.gene006277.t1	MsNLP04	MS.gene061167.t1	0.00386926	0.0183725	0.2106	Purifying selection
MsNLP02	MS.gene34150.t1	MsNLP03	MS.gene49108.t1	0.00625505	0.0149012	0.419769	Purifying selection
MsNLP02	MS.gene34150.t1	MsNLP04	MS.gene061167.t1	0.00240289	0.0165798	0.144928	Purifying selection
MsNLP03	MS.gene49108.t1	MsNLP04	MS.gene061167.t1	0.00481504	0.018238	0.264012	Purifying selection
MsNLP05	MS.gene056973.t1	MsNLP06	MS.gene051987.t1	0.0111031	0.0249037	0.44584	Purifying selection
MsNLP05	MS.gene056973.t1	MsNLP07	MS.gene032204.t1	0.00261334	0.00295094	0.885594	Purifying selection
MsNLP05	MS.gene056973.t1	MsNLP08	MS.gene85257.t1	0.00348559	0.00295349	1.18016	positive selection
MsNLP06	MS.gene051987.t1	MsNLP07	MS.gene032204.t1	0.00934205	0.0218468	0.427616	Purifying selection
MsNLP06	MS.gene051987.t1	MsNLP08	MS.gene85257.t1	0.0112042	0.0273479	0.40969	Purifying selection
MsNLP07	MS.gene032204.t1	MsNLP08	MS.gene85257.t1	0.00261353	0.00591209	0.442065	Purifying selection
MsNLP07	MS.gene032204.t1	MsNLP36	MS.gene28321.t1	0.233562	0.825219	0.28303	Purifying selection
MsNLP08	MS.gene85257.t1	MsNLP36	MS.gene28321.t1	0.232562	0.832648	0.279304	Purifying selection
MsNLP10	MS.gene05746.t1	MsNLP16	MS.gene03941.t1	0.0061856	0.0117765	0.52525	Purifying selection
MsNLP13	MS.gene32777.t1	MsNLP20	MS.gene014987.t1	0.00505159	0.00979606	0.515676	Purifying selection
MsNLP14	MS.gene070016.t1	MsNLP21	MS.gene014342.t1	0.00379118	0.0182078	0.208217	Purifying selection
MsNLP12	MS.gene057118.t1	MsNLP18	MS.gene06906.t1	0.0945083	0.37362	0.252953	Purifying selection
MsNLP09	MS.gene018926.t1	MsNLP15	MS.gene93356.t1	0.00285647	0.011163	0.255887	Purifying selection
MsNLP11	MS.gene057117.t1	MsNLP23	MS.gene06695.t1	0.00467534	0.0130722	0.357654	Purifying selection
MsNLP12	MS.gene057118.t1	MsNLP24	MS.gene06694.t1	0.00611313	0.0260896	0.234313	Purifying selection
MsNLP14	MS.gene070016.t1	MsNLP26	MS.gene69323.t1	0.0033178	0.0165069	0.200995	Purifying selection
MsNLP11	MS.gene057117.t1	MsNLP30	MS.gene013578.t1	0.00155461	0.00651824	0.238501	Purifying selection
MsNLP12	MS.gene057118.t1	MsNLP31	MS.gene013577.t1	0.00458133	0.0194606	0.235416	Purifying selection
MsNLP09	MS.gene018926.t1	MsNLP28	MS.gene03560.t1	0.00872103	0.0170462	0.511612	Purifying selection
MsNLP17	MS.gene06908.t1	MsNLP23	MS.gene06695.t1	0.00598606	0.0252478	0.237092	Purifying selection
MsNLP21	MS.gene014342.t1	MsNLP26	MS.gene69323.t1	0.00141989	0.00163532	0.868265	Purifying selection
MsNLP20	MS.gene014987.t1	MsNLP25	MS.gene42693.t1	0.00758913	0.0197326	0.384599	Purifying selection
MsNLP17	MS.gene06908.t1	MsNLP30	MS.gene013578.t1	0.00198906	0.0167722	0.118593	Purifying selection
MsNLP19	MS.gene06905.t1	MsNLP31	MS.gene013577.t1	0.00137394	0.00585369	0.234714	Purifying selection
MsNLP15	MS.gene93356.t1	MsNLP28	MS.gene03560.t1	0.00871892	0.0170623	0.511003	Purifying selection
MsNLP20	MS.gene014987.t1	MsNLP32	MS.gene42616.t1	0.0152378	0.0185091	0.823261	Purifying selection
MsNLP15	MS.gene93356.t1	MsNLP50	MS.gene061721.t1	0.378741	1.21454	0.311838	Purifying selection
MsNLP15	MS.gene93356.t1	MsNLP53	MS.gene044384.t1	0.378741	1.21454	0.311838	Purifying selection
MsNLP22	MS.gene048526.t1	MsNLP29	MS.gene008665.t1	0.0108103	0.0297732	0.363088	Purifying selection
MsNLP23	MS.gene06695.t1	MsNLP30	MS.gene013578.t1	0.00623785	0.00651824	0.956985	Purifying selection
MsNLP24	MS.gene06694.t1	MsNLP31	MS.gene013577.t1	0.00412845	0.0058594	0.704585	Purifying selection
MsNLP25	MS.gene42693.t1	MsNLP32	MS.gene42616.t1	0.020988	0.0339328	0.618517	Purifying selection
MsNLP33	MS.gene056401.t1	MsNLP34	MS.gene003861.t1	0.00467218	0.0308791	0.151305	Purifying selection
MsNLP33	MS.gene056401.t1	MsNLP36	MS.gene28321.t1	0.00139887	0.0118496	0.118052	Purifying selection
MsNLP34	MS.gene003861.t1	MsNLP35	MS.gene056603.t1	0.00467164	0.0379337	0.123153	Purifying selection
MsNLP34	MS.gene003861.t1	MsNLP36	MS.gene28321.t1	0.00607267	0.0414196	0.146614	Purifying selection
MsNLP35	MS.gene056603.t1	MsNLP36	MS.gene28321.t1	0.00139871	0.00336795	0.4153	Purifying selection
MsNLP37	MS.gene65320.t1	MsNLP40	MS.gene64875.t1	0.00134938	0.00516575	0.261216	Purifying selection
MsNLP39	MS.gene65377.t1	MsNLP42	MS.gene75795.t1	0.000460123	0.0129733	0.0354669	Purifying selection
MsNLP37	MS.gene65320.t1	MsNLP43	MS.gene72645.t1	0.00949487	0.0103763	0.915054	Purifying selection
MsNLP39	MS.gene65377.t1	MsNLP45	MS.gene074493.t1	0.000462749	0.0212896	0.0217359	Purifying selection
MsNLP40	MS.gene64875.t1	MsNLP43	MS.gene72645.t1	0.00812833	0.0156391	0.519742	Purifying selection
MsNLP41	MS.gene64877.t1	MsNLP44	MS.gene72647.t1	0.0109105	0.0155917	0.699764	Purifying selection
MsNLP42	MS.gene75795.t1	MsNLP45	MS.gene074493.t1	0.000925783	0.0279638	0.0331065	Purifying selection
MsNLP46	MS.gene035459.t1	MsNLP47	MS.gene30240.t1	0.00449702	0.0215972	0.208222	Purifying selection
MsNLP46	MS.gene035459.t1	MsNLP48	MS.gene039361.t1	0.00399452	0.00893533	0.447048	Purifying selection
MsNLP46	MS.gene035459.t1	MsNLP49	MS.gene09415.t1	0.00349447	0.0216166	0.161657	Purifying selection
MsNLP48	MS.gene039361.t1	MsNLP49	MS.gene09415.t1	0.00349171	0.0235136	0.148498	Purifying selection
MsNLP50	MS.gene061721.t1	MsNLP51	MS.gene033121.t1	0.00299402	0.00391646	0.76447	Purifying selection
MsNLP50	MS.gene061721.t1	MsNLP52	MS.gene58429.t1	0.00299402	0.0118113	0.253488	Purifying selection
MsNLP51	MS.gene033121.t1	MsNLP53	MS.gene044384.t1	0.00299402	0.00391646	0.76447	Purifying selection
MsNLP52	MS.gene58429.t1	MsNLP53	MS.gene044384.t1	0.00299402	0.0118113	0.253488	Purifying selection
