# Supplementary material for: Genome-wide investigation of NLP gene family members in alfalfa (Medicago sativa L.): evolution and expression profiles during development and stress
Source: BMC Genomics. 2023 Jun 13;24:320. doi: 10.1186/s12864-023-09418-x (PMC10262365; doi:10.1186/s12864-023-09418-x)
Supplement: Supplementary file 6 — Supplementary Material 6 [file 12864_2023_9418_MOESM6_ESM.xlsx]

## Sheet: Sheet1
Additional file 7 Sequences of primers used in qRT-PCR.
Primer name	Sequence (5' to 3')
MsNLP08-F	TGTAGATCTGAAGCCACAACG
MsNLP08-R	GAACAGAGTCCAGCACAGTCT
MsNLP14-F	TGGCCGTGAACTTGAGACTG
MsNLP14-R	CGGTTTCATAGGACTTGTCGC
MsNLP24-F	AATTGCCACTACCATTGCCAAG
MsNLP24-R	TAGTGATGTTGAGCTCCCTGC
MsNLP26-F	TGGCCGTGAACTTGAGACTG
MsNLP26-R	CGGTTTCATAGGACTTGTCGC
MsNLP30-F	TTGCTGATGCTGAGAGTGGT
MsNLP30-R	GGCAATGCCAATGGAACTAATG
MsNLP32-F	CAGATGGCCCCACAGAAAGG
MsNLP32-R	TTTCCCCTTCAGTCCTTGCC
MsNLP44-F	AGGGAGGATAAAGATGCAGCC
MsNLP44-R	ATCTGAATGTCCACGAAGAGC
MsNLP47-F	GACTACCCCCATTAACCATCATGT
MsNLP47-R	TGCAGCTGATGGTAGTCCTG
MsNLP48-F	CCTTCCTCAAAAGTCAAAGCCAC
MsNLP48-R	CCTGAAGCTGCAATGTTGTGAT
MsNLP53-F	ACACAATGATGGTTTGGAACTGG
MsNLP53-R	GTCTTCCAGCCTTGGCATTG
GAPDH-F	GGCTGCCATCAAGGAGGAAT
GAPDH-R	TCCAAGCTCAGCCTCATCAAG
